# Supplementary material for: A Survey of Archaeal Restriction–Modification Systems
Source: Microorganisms. 2023 Sep 28;11(10):2424. doi: 10.3390/microorganisms11102424 (PMC10609329; doi:10.3390/microorganisms11102424)
Supplement: Supplementary file 1 [file microorganisms-11-02424-s001.zip]

Archive with 3 entries (3 files):
- Table_S1.pdf
- Table_S2.xlsx
- Table_S3.xlsx
