# Supplementary material for: A Survey of Archaeal Restriction–Modification Systems
Source: Microorganisms. 2023 Sep 28;11(10):2424. doi: 10.3390/microorganisms11102424 (PMC10609329; doi:10.3390/microorganisms11102424)
Supplement: Supplementary file 1 [file microorganisms-11-02424-s001.zip › Table_S2.xlsx]

## Sheet: Original
			HMM:	b2c	c1bot	m1bbs	g7-eco57	c1bot	a1a	g1d	g1d	g1e	b4	g1a	b-cog1743	r1a	c1bot	iv-mrr	g7-eco57	g7-eco57	b-cog1743	g1b	rid	g1d	b2c	b3	sia	a1a	b2c	b2c	rid	pglx	g1d	g1b	c1bot	r1a	rid	r1a	a1a	g7-eco57	g7-eco57	b2c	rid	b-cog1743	rib	b2c	no_hit	no_hit	pglx
			SIZE:	167	67	53	45	45	44	42	40	40	38	37	35	34	34	34	32	32	31	29	28	28	27	27	25	25	25	24	23	22	22	21	20	19	19	19	19	19	18	18	17	17	17	17	17	17	16
ORGNUM	STRAIN	PACBIO	CLUSTER:	146	316	311	1	613	232	135	164	173	96	190	38	86	254	371	4	10	78	184	70	110	301	352	136	358	403	368	30	17	177	532	116	20	39	83	391	461	32	393	72	92	114	277	323	856	2
62996	Lokiarchaeum species B-35																											1		1
5540	Aciduliprofundum boonei T469																																								1
9864	Aciduliprofundum species MAR08-339
9751	Methanomethylophilus alvus Mx1201																					1
37980	Methanomethylophilus alvus isolate MGYG-HGUT-02456																					1
31578	Methanomethylophilus alvus Mx-05																					1
14396	Methanoplasma termitum Mpt1																					1				1
37491	Methanomassiliicoccus intestinalis isolate MGYG-HGUT-02160																											1
38297	Methanomassiliicoccaceae archaeon DOK
22739	Cuniculiplasma divulgatum PM4 (=JCM 30641;
22045	Cuniculiplasma divulgatum S5(T)
3289	Ferroplasma acidarmanus			1																						1
23894	Ferroplasma acidiphilum Y
3922	Picrophilus torridus																							1						1
2543	Thermoplasma acidophilum DSM 1728	yes																												1
3192	Thermoplasma volcanium GSS1	yes
49551	Thermoplasmatales archaeon B_DKE
10491	Thermoplasmatales archaeon BRNA1																																									1
18205	Methanogenic archaeon ISO4-H5
6165	Acidilobus saccharovorans 345-15				1
18056	Acidilobus species 7A	yes			1
9772	Caldisphaera lagunensis				1
4605	Cenarchaeum symbiosum A																												1										1
11273	Aeropyrum camini SY1				1
110	Aeropyrum pernix K1				1										1																																	1
8961	Desulfurococcus fermentans				1										1											2
5263	Desulfurococcus kamchatkensis 1221n							1							1											2
6619	Desulfurococcus mucosus							1																		1
4843	Ignicoccus hospitalis KIN4/I																1
17615	Ignicoccus islandicus														1		1
61970	Ignicoccus pacificus DSM 13166							1																						1
6318	Ignisphaera aggregans				1										1
6059	Staphylothermus hellenicus							1							1											1
4715	Staphylothermus marinus F1	yes						1							1									1		1
8947	Thermogladius species 1633				1										1											1																1
6014	Thermosphaera aggregans							1							1
45464	Thermosphaera aggregans 3507							1																		1
4683	Hyperthermus butylicus							1
17228	Pyrodictium delaneyi Su06							1
7691	Pyrolobus fumarii 1A							1
8679	Fervidicoccus fontis Kam940																1									1
52781	Acidianus species HS-5							1
35791	Acidianus ambivalens LEI 10																1
29321	Acidianus brierleyi DSM 1651							1
7058	Acidianus hospitalis W1							1
23551	Acidianus manzaensis YN-25				1
29322	Acidianus sulfidivorans JP7							1
6939	Metallosphaera cuprina Ar-4							1
29468	Metallosphaera hakonensis HO1-1				1
34682	Metallosphaera prunae Ron 12/II							1
4765	Metallosphaera sedula							1
16668	Metallosphaera sedula ARS120-1							1
16670	Metallosphaera sedula ARS120-2							1
16665	Metallosphaera sedula ARS50-1							1
16666	Metallosphaera sedula ARS50-2							1
16671	Metallosphaera sedula SARC-M1							1
55567	Metallosphaera species MJ1HA							1
40784	Metallosphaera tengchongensis Ric-A							1
55132	Saccharolobus caldissimus JCM32116							1
51465	Saccharolobus shibatae B12																1
51466	Saccharolobus shibatae BEU9							1
51467	Saccharolobus shibatae S38A							1
3183	Saccharolobus solfataricus				1																																											1
5637	Saccharolobus solfataricus 98/2				1																																											1
15384	Saccharolobus solfataricus 98/2 SULC				1																																											1
18997	Saccharolobus solfataricus P1				1																																											1
48968	Saccharolobus solfataricus POZ149				1																																											1
15385	Saccharolobus solfataricus SULA				1																																											1
15381	Saccharolobus solfataricus SULB				1																																											1
38949	Stygiolobus azoricus FC6							1							1											1
51858	Stygiolobus species KN-1							1																		1
30404	Sulfodiicoccus acidiphilus HS-1				1																							1														1
38952	Sulfolobus species E11-6				1
38953	Sulfolobus species E5-1-F							1
41357	Sulfolobus species S-194							1
25251	Sulfolobus acidocaldarius DG1				1																																					1					1
2519	Sulfolobus acidocaldarius DSM 639	yes			1																																					1					1
10078	Sulfolobus acidocaldarius N8				1																																					1					1
10079	Sulfolobus acidocaldarius Ron12/I				1																																					1					1
11882	Sulfolobus acidocaldarius SUSAZ							1
25248	Sulfolobus acidocaldarius Y14 13-1				1																																					1					1
25258	Sulfolobus acidocaldarius Y14 16-22				1																																					1					1
25242	Sulfolobus acidocaldarius Y14 18-5				1																																					1					1
25252	Sulfolobus acidocaldarius Y14 20-20				1																																					1					1
6748	Sulfolobus islandicus HVE10/4																1																															1
5740	Sulfolobus islandicus L.D.8.5																1																															1
5422	Sulfolobus islandicus L.S.2.15																1																															1
10504	Sulfolobus islandicus LAL14/1																1																														1	1
5421	Sulfolobus islandicus M.14.25																1																															1
5426	Sulfolobus islandicus M.16.27																1																															1
5445	Sulfolobus islandicus M.16.4																1																															1
6747	Sulfolobus islandicus REY15A																1																															1
5427	Sulfolobus islandicus Y.G.57.14																1
5423	Sulfolobus islandicus Y.N.15.51																1																									1					1	1
20222	Sulfolobus species A20							1																																							1
3313	Sulfolobus tokodaii							1
37488	Sulfolobus species JCM 16833 IC-006							1																																		2					3
37501	Sulfolobus species JCM 16834 IC-007							1																																		2					2
38960	Sulfurisphaera ohwakuensis TA-1							1
51692	Sulfolobales archaeon HS-7							1																	1	1
45387	Thermofilum species 3507LT				1
14597	Thermofilum carboxyditrophus 1505				1																					1
4606	Thermofilum pendens Hrk 5				1
15476	Thermofilum species 1807-2				1										1
11079	Thermofilum species 1910b				1										1											1
4924	Caldivirga maquilingensis IC-167							1
3335	Pyrobaculum aerophilum IM2							1
4753	Pyrobaculum arsenaticum DSM 13514							1
4718	Pyrobaculum calidifontis JCM 11548				1										1
4623	Pyrobaculum islandicum				1
3749	Pyrobaculum oguniense							1							1
7895	Pyrobaculum species 1860				1										1
16105	Pyrobaculum species WP30				1
5029	Thermoproteus neutrophilus V24Sta							1
7897	Thermoproteus tenax Kra 1				1
6827	Thermoproteus uzoniensis 768-20				1										1
6352	Vulcanisaeta distributa				1
6758	Vulcanisaeta moutnovskia 768-28				1
62416	Vulcanisaeta souniana JCM 11219				1										1
25178	Micrarchaeota archaeon Mia14																									1
48280	Micrarchaeum species A_DKE
37644	Candidatus Nanohalobium constans LC1Nh									1
3808	Nanoarchaeum equitans Kin4-M
18055	Nanoarchaeota archaeon 7A	yes
55576	Nanoarchaeota archaeon MJ1
15177	Uncultured archaeon ASS_A1			1							1																										1
13438	Archaeoglobus fulgidus
169	Archaeoglobus fulgidus VC-16
5743	Archaeoglobus profundus				1
10596	Archaeoglobus sulfaticallidus PM70-1
6824	Archaeoglobus veneficus SNP6																							1
5806	Ferroglobus placidus							1																						1														1
14305	Geoglobus acetivorans SBH6																													1
15517	Geoglobus ahangari 234
54550	Methanoliparum species LAM-1																													1												1		2			1
48270	Methanobacterium species MethCAN										1																				1
20448	Methanobacterium curvum Buetzberg																					1						1													1
13707	Methanobacterium formicicum									1																		1
13839	Methanobacterium formicicum BRM9																											1
17446	Methanobacterium formicicum isolate Mb9																							1				1																1
6814	Methanobacterium species AL-21																					1						1													1
63808	Methanobacterium species DP																	1						1																				2
11461	Methanobacterium species MB1																									1
26769	Methanobacterium species MO-MB1
26736	Methanobacterium species MZ-A1									1																1
7134	Methanobacterium species SWAN-1																					1						1
26728	Methanobacterium subterraneum A8p									1
59410	Methanobrevibacter species TLL-48-HuF1
51092	Methanobrevibacter arboriphilus SA
17619	Methanobrevibacter millerae SM9																	1
18302	Methanobrevibacter olleyae YLM1
5766	Methanobrevibacter ruminantium M1
4798	Methanobrevibacter smithii	yes
54547	Methanobrevibacter smithii CE91-St67
54548	Methanobrevibacter smithii CE91-St68
26744	Methanobrevibacter smithii KB11									1
10648	Methanobrevibacter species AbM4									1
18057	Methanobrevibacter species YE315	yes
29688	Methanosphaera species BMS
4247	Methanosphaera stadtmanae
37970	Methanosphaera stadtmanae isolate MGYG-HGUT-02164
38299	Methanothermobacter species THM-1																																											1
38300	Methanothermobacter species THM-2																	1						1																				1
1703	Methanobacterium thermoautotrophicum delta H																	1						1
1710	Methanobacterium wolfei	yes																																										1
6164	Methanothermobacter marburgensis str. Marburg									1								1						1																				2
64221	Methanothermobacter species EMTCatA1
38298	Methanothermobacter species KEPCO1																	1						1
57476	Methanothermobacter tenebrarum RMAS
9712	Methanothermobacter thermautotrophicus CaT2																	1						1																				1
22044	Methanothermobacter wolfeii									1																																		1
51093	Methanocaldococcus species SG1				1												1								1				1	1
5518	Methanocaldococcus fervens AG86				1												1							1	1
5993	Methanocaldococcus infernus ME							1									1									1
1713	Methanocaldococcus jannaschii DSM 2661	yes			1												1							2	1					1
5826	Methanocaldococcus species FS406-22				1												1
13511	Methanocaldococcus species JH146				1												1								1																			1
5594	Methanocaldococcus vulcanius M7				1										1		1								1
7128	Methanotorris igneus Kol 5				1												1													1
4790	Methanococcus aeolicus Nankai-3
1712	Methanococcus aeolicus PL-15/H	yes
4736	Methanococcus maripaludis C5									1							1					1
4923	Methanococcus maripaludis C6										1						1																				1
4805	Methanococcus maripaludis C7										1						1																				1
27483	Methanococcus maripaludis DSM 2067										1						1																				1
13833	Methanococcus maripaludis KA1																1
13834	Methanococcus maripaludis OS7																1
28740	Methanococcus maripaludis OS7mut1																1
3889	Methanococcus maripaludis S2																1
7299	Methanococcus maripaludis XI X1									1	1						1																				1
4788	Methanococcus vannielii SB									1
6065	Methanococcus voltae A3									1							1
7149	Methanothermococcus okinawensis IH1
61714	Methanothermococcus thermolithotrophicus DSM 2095																1
38296	Methanofervidicoccus species A16																												1															1
3395	Methanopyrus kandleri AV19				1
57726	Methanonatronarchaeum species AMET6-2			1
34318	Halapricum salinum CBA1105	yes		1			1													1
40389	Haloarcula species JP-L23			1			3			1										1															1					1
34935	Haloarcula marismortui ATCC 43049			1																	1
15219	Haloarcula sinaiiensis	yes		1			4		1			1											1
60419	Haloglomus species ZY41			1			1			1			1
60420	Haloglomus species ZY58			1															1
60114	Halomicroarcula species DT1			1					1
60115	Halomicroarcula species YSSS71			1																																				1
37762	Halomicrobium mukohataei ZPS1			1
37763	Halomicrobium species LC1Hm			1			1																																							1
34321	Halomicrobium species ZP60			1
37773	Halorhabdus species CBA1104			1			1
57715	Halorientalis species GDY88			1									1						1
57716	Halorientalis species ZY14			2									3
60421	Halosegnis species ZY10			1															1																1														1
54066	Halosiccatus species LT50			1																	1
54067	Halosiccatus species LT50 TH30			1			1													1
54068	Halosiccatus urmianus IBRC-M: 10911			1								1											1
47824	Halosimplex litoreum YGH94			1					1
42021	Halosimplex pelagicum R2			1					2				1								1														1
42022	Halosimplex rubrum R27			1			1		1												1												1										1			1
41736	Natronomonas species C90			1																																										1
41737	Natronomonas species YPL13			1																1
60453	Natronomonas species ZY43			1															1
60452	Natronomonas gomsonensis KCTC 4088			1																	1																			2
28929	Haloarculaceae archaeon HArcel1			1			1					1											1
47812	Haloarculaceae archaeon HSR-Bgl			1								1
47813	Haloarculaceae archaeon HSR-Est			1			1						1
47814	Haloarculaceae archaeon HSR12-1			1
47815	Haloarculaceae archaeon HSR12-2			1
54047	Haladaptatus species PSR8			1																1
54045	Haladaptatus pallidirubidus YIM 93656			1
63373	Haladaptatus species ZJ1			1
941	Halalkalicoccus jeotgali B3			1															2
61584	Halanaeroarchaeum species HSR-CO			1								1								1			1										1										1
15748	Halanaeroarchaeum sulfurireducens HSR2																		1	1
17031	Halanaeroarchaeum sulfurireducens M27-SA2																		1	1
14701	Haloarcula species CBA1115			1									2
54048	Halobacterium litoreum ZS-54-S2			1
54051	Halobacterium noricense JCM 15102			1																	1
34319	Halobacterium salinarum 91-R6			1																	2
4988	Halobacterium salinarum R1	yes		1								2							2				1
45743	Halobacterium species BOL4-2	yes		1								1		1		1							1																										1
29207	Halobacterium species Bol5-4			1		1														1	1																			1
12054	Halobacterium species DL1									1			1																				1										1
54052	Halobacterium species Gai3-17			1																																													1
45744	Halobacterium species GSL-19	yes		1
61188	Halobacterium species GSL18			1								1											1
1517	Halobacterium species NRC-1	yes		1								1							4				1
52763	Halobacterium species NRC-34001	yes		1								2							2				1
15188	Halobacterium species S9	yes		1								1							2				1
54053	Halobacterium species XZYJT26			1																	1
57826	Halocatena species AD-1			1								1							1																														2
62940	Halocatena species DFN5			1
62941	Halocatena species QDMS1			1
62942	Halocatena species RDMS1			1
20601	Haloarchaeon species HTSR1			1
28987	Halodesulfurarchaeum formicicum HSR6			2
60144	Halomarina species BCD28			1																																													1
60145	Halomarina species BND7			1			1
5547	Halomicrobium mukohataei			1
7159	Halopiger xanaduensis SH-6			1		1																													1											1
7680	Halorhabdus tiamatea SARL4B			2																	1												1										1
5519	Halorhabdus utahensis			1								1											1
23382	Halorientalis species IM1011			1								2
60121	Halorussus species XZYJ18			1			1																												1					2						1
60122	Halorussus species XZYJT10			1							1																													3
57966	Halorussus species XZYJT40			1									1
57967	Halorussus species XZYJT49			1									1								1												2							2			1			1
60123	Halorussus species YCN54			1			1					1
37774	Halorussus species ZS-3			1			1						1
33291	Halorussus species RC-68			1						1		1								1	1														1
34936	Halostella species DL-M4			1					1	1		1											1
5745	Haloterrigena turkmenica DSM 5511	yes		1		1																													1
63384	Halovenus salina JCM 30072			1			3					1											1
9885	Halovivax ruber XH-70			1		1				1		1											1
9148	Natrinema species J7-2			1		1
8308	Natronobacterium gregoryi SP2			1		1	1													1
9888	Natronococcus occultus SP4			1		1	1																																							1
10135	Natronomonas moolapensis 8.8.11			1									3								2																			1
4188	Natronomonas pharaonis
10633	Salinarchaeum species Harcht-Bsk1			1									1
41699	Halarchaeum species CBA1220			1															2
47816	Halobacteriaceae archaeon AArc-S
60142	Halobacteriaceae archaeon GSLN9			1					1
37761	Halobacteriaceae archaeon HD8-45			1			1													2
57263	Halobacteriaceae archaeon LT55			1		1														1	1
60143	Halobacteriaceae archaeon ZS-10			1		1							1							1													1							1			1
55134	Salarchaeum japonicum JCM 16327			1
35435	Salarchaeum species JOR-1	yes		1
57264	Halococcus dombrowskii H4			1			1												1																1														1
60843	Halococcus qingdaonensis CGMCC 1.4243			1
60475	Salinirubellus species BND22
61929	Salinirubellus salinus ZS-35-S2			1						1											2
38097	Haloarchaeon species 3A1-DGR								2
30876	Archaeon AArc-Sl strain AArc-Sl												1																				1		1								1
34320	Halobellus limi CGMCC 1.10331	yes		1																	1
60734	Halobellus ramosii DSM 26177			1																															1
39335	Haloferax alexandrinus wsp1			1																													1										1
16422	Haloferax gibbonsii ARA6			1																	1
45445	Haloferax gibbonsii LR2-5			1								1	1																				2										2
61585	Haloferax larsenii NCIM 5678			1
8920	Haloferax mediterranei	yes		1
5891	Haloferax volcanii DS2	yes		1
6435	Halogeometricum borinquense DSM 11551	yes		1
40390	Halogeometricum borinquense wsp3			1
39336	Halogeometricum borinquense wsp4			1			1																																							1
19608	Halopenitus persicus CBA1233	yes							2
59606	Haloplanus species GDY1			1			1														1												1										1
59607	Haloplanus species HW8-1			1																																													3
32028	Haloplanus aerogenes JCM 16430			1								1
37772	Haloplanus rallus MBLA0036			1																1	1														1
60735	Haloplanus salinarum JCM 31424			1			1
30078	Haloplanus species CBA1112			1																	1																									3
30079	Haloplanus species CBA1113			1
54063	Haloprofundus species SEDH52			1									1
54064	Haloprofundus species SQT7-1			1
34453	Haloprofundus species MHR1	yes		1																1
4459	Haloquadratum walsbyi																																							1
7161	Haloquadratum walsbyi C23											2											2
41812	Halobonum species Gai3-2			1					1
41813	Halobonum species NJ-3-1			1
61583	Halalkaliarchaeum species AArc-CO											2											2
54056	Halobaculum species C46			1					2			1											1
54057	Halobaculum species CBA1158			1					1				1							1
54054	Halobaculum magnesiiphilum NBRC 109044			1			1		1			2								1
54055	Halobaculum roseum CGMCC 1.15501			1			2		1											2
26644	Halophilic archaeon True-ADL			1			1													1
50845	Halorubrum species 2020YC2								2			1											1
29147	Halorubrum species Bol3-1	yes							1			1											1												1					1
41458	Halorubrum species CBA1229								2																										1
40400	Halorubrum species RHB-C								2																															1
33570	Halorubrum ezzemoulense Fb21								2												1
3790	Halorubrum lacusprofundi	yes							2				1						1	1
47823	Halorubrum sodomense MBLA0099			1					2										1
59608	Halorubrum species 1-13-X8								3												1
32673	Halorubrum species PV6	yes					1		1											1
19609	Halorubrum trapanicum CBA1232	yes							1										1
27347	Salinigranum rubrum GX10			1		1							1
41491	Halolamina species CBA1230						1												1		1												1										1
7956	Halobiforma lacisalsi AJ5			1		1							4																																	2
12053	Halostagnicola larsenii XH-48			1		1
60422	Haloterrigena species BND6			1		1	1					1											1
60423	Haloterrigena species DT87			1		1
47826	Haloterrigena species KZCA68			1		1							1
41814	Haloterrigena species YPL8			1		1	1													1															1
60146	Haloterrigena species ZJ2			1		1	1																																										1
23097	Haloterrigena daqingensis JX313			1		1	1												1																1					1
17140	Haloterrigena jeotgali A29	yes		2		2	1													2
47825	Haloterrigena longa ABH32			1		1	1													1
44539	Haloterrigena salifodinae BOL5-1	yes		1		1													1	1	1
57717	Halovarius species SQT-29-1			1		1
57407	Halovarius luteus IBRC-M 10912			1		2						1											1
60124	Halovivax species AGai3-5			1		1																													1
60424	Halovivax species CGA30			1		1															1
60425	Halovivax species WLHSJ27			1		1													1																														1
60736	Halovivax cerinus IBRC-M 10256			1		1															1												1										1
57759	Halovivax limisalsi IBRC-M 10022			1		1													1
15220	Natrialba asiatica DSM 12278	yes		1		1	1
5843	Natrialba magadii			1		1							1
48521	Natrialbaceae archaeon KZCA101			1		1														1													2		1								2
60450	Natribaculum species AD-4			1		1						2											2																										1
60191	Natribaculum species CGA3			1		1																																											1
57510	Natribaculum breve TRM20010			1		1	1					1											1
57511	Natribaculum longum TRM20345			1		1
54742	Natrinema species DC36			1		1																													1														1
54743	Natrinema species SLN56			1		1							1
54744	Natrinema species SYSU A 869			1		1							2
42062	Natrinema species YPL30 YPL13			1		1				1											1												1										1
34687	Natrinema pallidum BOL6-1	yes		1		1	1																							1																			1
9883	Natrinema pellirubrum			1		1	1
34656	Natrinema versiforme BOL5-4	yes		1		1														1	1
60451	Natronobiforma species CGA73			1		1								1		1			1																											1
59899	Natronococcus species CG52			1		1							1
24446	Natrialbaceae archaeon JW/NM-HA 15			1		1				1		1											1
30877	Natronolimnobius species AArc-Mg			1		1																																								1
30879	Natronolimnobius species AArc1			1		1
38409	Natronorubrum aibiense 7-3			1		1			1
34472	Natronorubrum bangense JCM 10635	yes		1		1							4							1
51468	Salinarchaeum species IM2453
60256	Saliphagus species WLHS1			1		1						1											1												1
60477	Saliphagus species WLHSJ1			1		1													1														1		1					1			1
4529	Methanocella arvoryzae MRE50			1										1		1														1
8606	Methanocella conradii HZ254									1																		2		1
5688	Methanocella paludicola SANAE																													2
19241	Methanogenic archaeon mixed culture ISO4-G1
4702	Methanocorpusculum labreanum Z	yes								1															1
18998	Methanoculleus bourgensis BA1																								1			1													2
9139	Methanoculleus bourgensis MS2																								1			1						1				1			1
51095	Methanoculleus chikugoensis MG62									1															1			1						1				1
4711	Methanoculleus marisnigri JR1																								1			1						1				1
18218	Methanoculleus species MAB1																							1	1			1													1
63000	Methanoculleus submarinus DSM 15122																								1			1						1				1
48271	Methanofollis aquaemaris N2F9704																													1
51096	Methanofollis formosanus ML15																													1
63809	Methanogenium organophilum DSM 3596													1		1									1
6335	Methanoplanus petrolearius										1														1			1
61116	Methanoplanus endosymbiosus DSM 3599									1				1				1																											1
4827	Methanoregula boonei 6A8																											1		1
9868	Methanoregula formicicum SMSP																												1												1
5278	Methanosphaerula palustris E1-9c																	1										1
51099	Methanospirillum species J.3.6.1-F.2.7.3	yes																				1									1			1		1
51098	Methanospirillum hungatei GP1										1			1		1		1																											2
4278	Methanospirillum hungatei JF-1	yes									1							1										1			1	2
6927	Methanosaeta concilii GP-6																																								1					1
7919	Methanosaeta harundinacea 6Ac									1								1																							2					1
4546	Methanosaeta thermophila PT									1
54549	Methanococcoides species LMO-1										1																1										1								1
4298	Methanococcoides burtonii										1			1		1											1				1						1
15337	Methanococcoides methylutens MM1													1		1											1
6073	Methanohalobium evestigatum Z-7303									1																		1
21852	Methanohalophilus halophilus Z-7982													1		1											1
969	Methanohalophilus mahii DSM 5219	yes
9582	Methanolobus psychrophilus R15													1		1											1					2	1	1
41732	Methanolobus zinderi DSM 21339										1			1		1											1				1			1				1							1
9887	Methanomethylovorans hollandica									1				1		1											1		1		1	2									1
7201	Methanosalsum zhilinae DSM 4017													1													1				1	1
3396	Methanosarcina acetivorans C2A										1			2		1		1				1					1				1	1		1		1		1
15342	Methanosarcina barkeri 227										1			1		1		1				1					1									1									1
15336	Methanosarcina barkeri 3
15747	Methanosarcina barkeri CM1									1	1			1		1		1				1					1									1									1
3294	Methanosarcina barkeri fusaro									1				1		1		1									1
15341	Methanosarcina barkeri MS										1			1		1		1				1					1					1				1									1
15340	Methanosarcina barkeri Wiesmoor									1				1		1		1									1																		1
31457	Methanosarcina flavescens E03.2										1											1									1					1
15335	Methanosarcina horonobensis HB-1										1			1		1											1				1			1
15334	Methanosarcina lacustris Z-7289									1				1		1		1				2					1					2	1			1		1							1
15333	Methanosarcina mazei C16										2			1		1		1				1									1	1		1		1	1	1			1
3485	Methanosarcina mazei Goe1									1	2			1		1		1									1				1	1		1			1	1
15332	Methanosarcina mazei LYC									2	1			1		1		1				1					1					1		1		1	1	1			1
15331	Methanosarcina mazei S-6									2	1			1		1		1									1					1		1			1	1
15330	Methanosarcina mazei SarPi										1			1		1		1				1					1							2		1	1	1							2
51097	Methanosarcina mazei TMA										1			1		1		1				1									1			1		1	1	1			1
10140	Methanosarcina mazei Tuc01										2			1		1		1													1	1		1			1	1
15329	Methanosarcina mazei WWM610										1			1		1		1				1					1				1	1		1		1	1	1			2
39349	Methanosarcina mazei zm-15									1	2			1		1		1				1					1				1	1	1	1		1	1	1			1
15328	Methanosarcina siciliae C2J										1			1		1		1				1					1				1	1					1	1							1
15327	Methanosarcina siciliae HI350													1		1		1									1					1													1
15326	Methanosarcina siciliae T4/M										1			1		1		1				1					1				1	1				1									2
15339	Methanosarcina species Kolksee									1	1							1				1									1					1
15325	Methanosarcina species MTP4										2																				1			1			1	1							1
15324	Methanosarcina species WH1																					1											1			1
15323	Methanosarcina species WWM596																	1				1										1				1
15322	Methanosarcina thermophila CHTI-55										1											1									1					1
15321	Methanosarcina thermophila TM-1																														1
15338	Methanosarcina vacuolata Z-761									1	1			1		1		1				1														1	1
10650	Methanomassiliicoccus species Mx1-Issoire																											1
40725	Nanohaloarchaea archaeon M3_22
13389	Palaeococcus pacificus DY20341																							1
2141	Pyrococcus abyssi				1										1									1
9103	Pyrococcus furiosus COM1				1										1
38648	Pyrococcus furiosus DSM 3638				1										1
2142	Pyrococcus furiosus Vc1				1										2
2144	Pyrococcus horikoshii OT3	yes			1				1						1																											1
6973	Pyrococcus species NA2				1										1
18170	Pyrococcus species NCB100				1
8921	Pyrococcus species ST04				1
7155	Pyrococcus yayanosii CH1				1																				1
41360	Thermococcus species 2319x1				1				1																	1
59960	Thermococcus species IOH2								1																	1
44536	Thermococcus species IRI35c
60315	Thermococcus aggregans TY
17412	Thermococcus barophilus CH5				1																			1
6504	Thermococcus barophilus MP				1										1									1
25201	Thermococcus barossii SHCK-94								1															1		1
25194	Thermococcus celer Vu 13								1						1									1		1
25203	Thermococcus chitonophagus GC74				1										1
18993	Thermococcus chitonophagus isolate 1				1										1
14013	Thermococcus eurythermalis A501	yes
5461	Thermococcus gammatolerans EJ3																																											1
25196	Thermococcus gorgonarius W-12								1															1		1
4086	Thermococcus kodakaraensis KOD1	yes
2540	Thermococcus litoralis	yes			1										1
12496	Thermococcus nautili 30-1																							1
5181	Thermococcus onnurineus NA1
25204	Thermococcus pacificus P-4
18582	Thermococcus peptonophilus OG-1														1
25186	Thermococcus radiotolerans EJ2
5465	Thermococcus sibiricus MM 739
25182	Thermococcus siculi RG-20
17910	Thermococcus species 2319x1				1										1
7338	Thermococcus species 4557																							1
24774	Thermococcus species 5-4
61162	Thermococcus species 813A4																								1
7814	Thermococcus species AM4																							1
19800	Thermococcus species CDGS								1						1											1
8981	Thermococcus species CL1
12046	Thermococcus species ES1				1																			1
26382	Thermococcus species EXT12c
35774	Thermococcus species IOH1																							1																				1
25187	Thermococcus species P6
38971	Thermococcus species SY113																							2
34728	Thaumarchaeota archaeon NAS-02
4944	Korarchaeum cryptofilum OPF8														1
9429	Nitrosopumilus koreensis AR1																												1										1
24448	Nitrosomarinus catalina SPOT01																												1										1
41832	Nitrosarchaeum species AC2																												1										1
48543	Nitrosopumilus species K4									1																			1										1
41833	Nitrosopumilus cobalaminigenes HCA1																												1										1
4947	Nitrosopumilus maritimus SCM1																												1										1
31932	Nitrosopumilus oxyclinae HCE1	yes												1		1													1										1
9434	Nitrosopumilus species AR2																												1										1
14826	Nitrosopumilus species D3C																												1										1
15151	Nitrosopumilus species NF5																												1										1
36425	Nitrosopumilus species SW																												1										1
16881	Nitrosopumilus strain NA	yes																											1										1
31941	Nitrosopumilus ureiphilus PS0	yes																											1										1
61773	Nitrosopumilus zosterae NM25																												1										1
27370	Nitrosocaldus cavascurensis SCU2																												1
27403	Nitrosocaldus islandicus																												1
34443	Nitrosocosmicus franklandus isolate NFRAN1																								1
21117	Nitrosocosmicus hydrocola G61																								2
17066	Thaumarchaeota archaeon MY3	yes																							2
13391	Nitrososphaera evergladensis SR1																								1					1				1				1
9580	Nitrososphaera gargensis Ga9.2										1														1			1		1	1
12996	Nitrososphaera viennensis EN76																								1					1
61774	Nitrososphaera viennensis PLX03																								1					1
61775	Nitrososphaera viennensis PLX03a																								1					1
14580	Nitrosopelagicus brevis V2																												1										1
26658	Nitrosotalea species CS																											1
15393	Nitrosotenuis cloacae strain SAT1																												1										1
26647	Nitrosotenuis species AQ6f AQ6F																												1										1
41834	Nitrosotenuis species DW1													1		1													1										1
[truncated: 496 more columns]
