# Supplementary material for: A Survey of Archaeal Restriction–Modification Systems
Source: Microorganisms. 2023 Sep 28;11(10):2424. doi: 10.3390/microorganisms11102424 (PMC10609329; doi:10.3390/microorganisms11102424)
Supplement: Supplementary file 1 [file microorganisms-11-02424-s001.zip › Table_S3.xlsx]

## Sheet: Original
			HMM	b2c	c1bot	a1a	m1bbs	g7-eco57	g1d	rid	sie	g1d	rid	sid	g1a	r1a	sia	iv-mrr	b2c	b2c	b2c	pglx	g1b	r1a	b2c	no_hit	b2c	g1a	r1a	b3	b2c	b2c	b2c
			SIZE	171	146	134	51	46	45	23	12	40	19	11	37	34	29	34	27	25	23	22	21	19	19	17	18	12	12	10	9	7	5
ORGNUM	STRAIN	PACBIO	CLUSTER	HG1	HG2	HG3	HG4	HG5	HG6	HG6-R	HG6-S	HG7	HG7-R	HG7-S	HG8	HG8-R	HG8-S	HG9	HG10	HG11	HG12	HG13	HG14	HG14-R	HG15	HG15-R	HG16	HG17	HG17-R	HG18	HG19	HG20	HG21	TAXONOMY
62996	Lokiarchaeum species B-35					358															368													Archaea; Asgard group; Candidatus Lokiarchaeota; Candidatus Lokiarchaeum.
5540	Aciduliprofundum boonei T469																																	Archaea; Candidatus Thermoplasmatota; Aciduliprofundum.
9864	Aciduliprofundum species MAR08-339																																	Archaea; Candidatus Thermoplasmatota; Aciduliprofundum.
9751	Methanomethylophilus alvus Mx1201																																	Archaea; Candidatus Thermoplasmatota; Thermoplasmata; Candidatus Methanomethylophilacaea; Candidatus Methanomethylophilus.
37980	Methanomethylophilus alvus isolate MGYG-HGUT-02456																																	Archaea; Candidatus Thermoplasmatota; Thermoplasmata; Methanomassiliicoccales; Candidatus Methanomethylophilaceae; Candidatus Methanomethylophilus.
31578	Methanomethylophilus alvus Mx-05																																	Archaea; Candidatus Thermoplasmatota; Thermoplasmata; Methanomassiliicoccales; Methanomassiliicoccaceae; Candidatus Methanomethylophilus.
14396	Methanoplasma termitum Mpt1					338																												Archaea; Candidatus Thermoplasmatota; Thermoplasmata; Methanomassiliicoccales; Methanomassiliicoccaceae; Candidatus Methanoplasma.
37491	Methanomassiliicoccus intestinalis isolate MGYG-HGUT-02160					358																												Archaea; Candidatus Thermoplasmatota; Thermoplasmata; Methanomassiliicoccales; Methanomassiliicoccaceae; Methanomassiliicoccus.
38297	Methanomassiliicoccaceae archaeon DOK																																	Archaea; Candidatus Thermoplasmatota; Thermoplasmata; Methanomassiliicoccales; Methanomassiliicoccaceae.
22739	Cuniculiplasma divulgatum PM4 (=JCM 30641;																																	Archaea; Candidatus Thermoplasmatota; Thermoplasmata; Thermoplasmatales; Cuniculiplasmataceae; Cuniculiplasma.
22045	Cuniculiplasma divulgatum S5(T)								187																									Archaea; Candidatus Thermoplasmatota; Thermoplasmata; Thermoplasmatales; Cuniculiplasmataceae; Cuniculiplasma.
3289	Ferroplasma acidarmanus			146		636398			187x2																									Archaea; Candidatus Thermoplasmatota; Thermoplasmata; Thermoplasmatales; Ferroplasmaceae; Ferroplasma.
23894	Ferroplasma acidiphilum Y																																	Archaea; Candidatus Thermoplasmatota; Thermoplasmata; Thermoplasmatales; Ferroplasmaceae; Ferroplasma.
3922	Picrophilus torridus								110	75											368													Archaea; Candidatus Thermoplasmatota; Thermoplasmata; Thermoplasmatales; Picrophilaceae; Picrophilus.
2543	Thermoplasma acidophilum DSM 1728	yes				398															368													Archaea; Candidatus Thermoplasmatota; Thermoplasmata; Thermoplasmatales; Thermoplasmataceae; Thermoplasma.
3192	Thermoplasma volcanium GSS1	yes				398																												Archaea; Candidatus Thermoplasmatota; Thermoplasmata; Thermoplasmatales; Thermoplasmataceae; Thermoplasma.
49551	Thermoplasmatales archaeon B_DKE					821			187																									Archaea; Candidatus Thermoplasmatota; Thermoplasmata; Thermoplasmatales.
10491	Thermoplasmatales archaeon BRNA1																								393									Archaea; Candidatus Thermoplasmatota; Thermoplasmata; Thermoplasmatales.
18205	Methanogenic archaeon ISO4-H5																																	Archaea; Candidatus Thermoplasmatota; Thermoplasmata; unclassified Thermoplasmata.
6165	Acidilobus saccharovorans 345-15				316																													Archaea; Crenarchaeota; Thermoprotei; Acidilobales; Acidilobaceae; Acidilobus.
18056	Acidilobus species 7A	yes			316																													Archaea; Crenarchaeota; Thermoprotei; Acidilobales; Acidilobaceae; Acidilobus.
9772	Caldisphaera lagunensis				316																													Archaea; Crenarchaeota; Thermoprotei; Acidilobales; Caldisphaeraceae; Caldisphaera.
4605	Cenarchaeum symbiosum A					391														403														Archaea; Crenarchaeota; Thermoprotei; Cenarchaeales; Cenarchaeaceae; Cenarchaeum.
11273	Aeropyrum camini SY1				316																													Archaea; Crenarchaeota; Thermoprotei; Desulfurococcales; Desulfurococcaceae; Aeropyrum.
110	Aeropyrum pernix K1				316																													Archaea; Crenarchaeota; Thermoprotei; Desulfurococcales; Desulfurococcaceae; Aeropyrum.
8961	Desulfurococcus fermentans				316																													Archaea; Crenarchaeota; Thermoprotei; Desulfurococcales; Desulfurococcaceae; Desulfurococcus.
5263	Desulfurococcus kamchatkensis 1221n				613																													Archaea; Crenarchaeota; Thermoprotei; Desulfurococcales; Desulfurococcaceae; Desulfurococcus.
6619	Desulfurococcus mucosus				613																													Archaea; Crenarchaeota; Thermoprotei; Desulfurococcales; Desulfurococcaceae; Desulfurococcus.
4843	Ignicoccus hospitalis KIN4/I				254																													Archaea; Crenarchaeota; Thermoprotei; Desulfurococcales; Desulfurococcaceae; Ignicoccus.
17615	Ignicoccus islandicus				254																													Archaea; Crenarchaeota; Thermoprotei; Desulfurococcales; Desulfurococcaceae; Ignicoccus.
61970	Ignicoccus pacificus DSM 13166				613																368													Archaea; Crenarchaeota; Thermoprotei; Desulfurococcales; Desulfurococcaceae; Ignicoccus.
6318	Ignisphaera aggregans				316																													Archaea; Crenarchaeota; Thermoprotei; Desulfurococcales; Desulfurococcaceae; Ignisphaera.
6059	Staphylothermus hellenicus				613																													Archaea; Crenarchaeota; Thermoprotei; Desulfurococcales; Desulfurococcaceae; Staphylothermus.
4715	Staphylothermus marinus F1	yes			613				110																									Archaea; Crenarchaeota; Thermoprotei; Desulfurococcales; Desulfurococcaceae; Staphylothermus.
8947	Thermogladius species 1633				316																				393									Archaea; Crenarchaeota; Thermoprotei; Desulfurococcales; Desulfurococcaceae; Thermogladius.
6014	Thermosphaera aggregans				613																													Archaea; Crenarchaeota; Thermoprotei; Desulfurococcales; Desulfurococcaceae; Thermosphaera.
45464	Thermosphaera aggregans 3507				613																													Archaea; Crenarchaeota; Thermoprotei; Desulfurococcales; Desulfurococcaceae; Thermosphaera.
4683	Hyperthermus butylicus				613																													Archaea; Crenarchaeota; Thermoprotei; Desulfurococcales; Pyrodictiaceae; Hyperthermus.
17228	Pyrodictium delaneyi Su06				613																													Archaea; Crenarchaeota; Thermoprotei; Desulfurococcales; Pyrodictiaceae; Pyrodictium.
7691	Pyrolobus fumarii 1A				613																													Archaea; Crenarchaeota; Thermoprotei; Desulfurococcales; Pyrodictiaceae; Pyrolobus.
8679	Fervidicoccus fontis Kam940				254																													Archaea; Crenarchaeota; Thermoprotei; Fervidicoccales; Fervidicoccaceae; Fervidicoccus.
52781	Acidianus species HS-5				613																													Archaea; Crenarchaeota; Thermoprotei; Sulfolobales; Sulfolobaceae; Acidianus; unclassified Acidianus.
35791	Acidianus ambivalens LEI 10				254																													Archaea; Crenarchaeota; Thermoprotei; Sulfolobales; Sulfolobaceae; Acidianus.
29321	Acidianus brierleyi DSM 1651				613																													Archaea; Crenarchaeota; Thermoprotei; Sulfolobales; Sulfolobaceae; Acidianus.
7058	Acidianus hospitalis W1				613																													Archaea; Crenarchaeota; Thermoprotei; Sulfolobales; Sulfolobaceae; Acidianus.
23551	Acidianus manzaensis YN-25				316																													Archaea; Crenarchaeota; Thermoprotei; Sulfolobales; Sulfolobaceae; Acidianus.
29322	Acidianus sulfidivorans JP7				613																													Archaea; Crenarchaeota; Thermoprotei; Sulfolobales; Sulfolobaceae; Acidianus.
6939	Metallosphaera cuprina Ar-4				613																													Archaea; Crenarchaeota; Thermoprotei; Sulfolobales; Sulfolobaceae; Metallosphaera.
29468	Metallosphaera hakonensis HO1-1				316																													Archaea; Crenarchaeota; Thermoprotei; Sulfolobales; Sulfolobaceae; Metallosphaera.
34682	Metallosphaera prunae Ron 12/II				613																													Archaea; Crenarchaeota; Thermoprotei; Sulfolobales; Sulfolobaceae; Metallosphaera.
4765	Metallosphaera sedula				613																													Archaea; Crenarchaeota; Thermoprotei; Sulfolobales; Sulfolobaceae; Metallosphaera.
16668	Metallosphaera sedula ARS120-1				613																													Archaea; Crenarchaeota; Thermoprotei; Sulfolobales; Sulfolobaceae; Metallosphaera.
16670	Metallosphaera sedula ARS120-2				613																													Archaea; Crenarchaeota; Thermoprotei; Sulfolobales; Sulfolobaceae; Metallosphaera.
16665	Metallosphaera sedula ARS50-1				613																													Archaea; Crenarchaeota; Thermoprotei; Sulfolobales; Sulfolobaceae; Metallosphaera.
16666	Metallosphaera sedula ARS50-2				613																													Archaea; Crenarchaeota; Thermoprotei; Sulfolobales; Sulfolobaceae; Metallosphaera.
16671	Metallosphaera sedula SARC-M1				613																													Archaea; Crenarchaeota; Thermoprotei; Sulfolobales; Sulfolobaceae; Metallosphaera.
55567	Metallosphaera species MJ1HA				613																													Archaea; Crenarchaeota; Thermoprotei; Sulfolobales; Sulfolobaceae; Metallosphaera.
40784	Metallosphaera tengchongensis Ric-A				613																													Archaea; Crenarchaeota; Thermoprotei; Sulfolobales; Sulfolobaceae; Metallosphaera.
55132	Saccharolobus caldissimus JCM32116				613																													Archaea; Crenarchaeota; Thermoprotei; Sulfolobales; Sulfolobaceae; Saccharolobus.
51465	Saccharolobus shibatae B12				254																													Archaea; Crenarchaeota; Thermoprotei; Sulfolobales; Sulfolobaceae; Saccharolobus.
51466	Saccharolobus shibatae BEU9				613																													Archaea; Crenarchaeota; Thermoprotei; Sulfolobales; Sulfolobaceae; Saccharolobus.
51467	Saccharolobus shibatae S38A				613																													Archaea; Crenarchaeota; Thermoprotei; Sulfolobales; Sulfolobaceae; Saccharolobus.
3183	Saccharolobus solfataricus				316																													Archaea; Crenarchaeota; Thermoprotei; Sulfolobales; Sulfolobaceae; Saccharolobus.
5637	Saccharolobus solfataricus 98/2				316																													Archaea; Crenarchaeota; Thermoprotei; Sulfolobales; Sulfolobaceae; Saccharolobus.
15384	Saccharolobus solfataricus 98/2 SULC				316																													Archaea; Crenarchaeota; Thermoprotei; Sulfolobales; Sulfolobaceae; Saccharolobus.
18997	Saccharolobus solfataricus P1				316																													Archaea; Crenarchaeota; Thermoprotei; Sulfolobales; Sulfolobaceae; Saccharolobus.
48968	Saccharolobus solfataricus POZ149				316																													Archaea; Crenarchaeota; Thermoprotei; Sulfolobales; Sulfolobaceae; Saccharolobus.
15385	Saccharolobus solfataricus SULA				316																													Archaea; Crenarchaeota; Thermoprotei; Sulfolobales; Sulfolobaceae; Saccharolobus.
15381	Saccharolobus solfataricus SULB				316																													Archaea; Crenarchaeota; Thermoprotei; Sulfolobales; Sulfolobaceae; Saccharolobus.
38949	Stygiolobus azoricus FC6				613																													Archaea; Crenarchaeota; Thermoprotei; Sulfolobales; Sulfolobaceae; Stygiolobus.
51858	Stygiolobus species KN-1				613																													Archaea; Crenarchaeota; Thermoprotei; Sulfolobales; Sulfolobaceae; Stygiolobus.
30404	Sulfodiicoccus acidiphilus HS-1				316	358																			393									Archaea; Crenarchaeota; Thermoprotei; Sulfolobales; Sulfolobaceae; Sulfodiicoccus.
38952	Sulfolobus species E11-6				316																													Archaea; Crenarchaeota; Thermoprotei; Sulfolobales; Sulfolobaceae; Sulfolobus; unclassified Sulfolobus.
38953	Sulfolobus species E5-1-F				613																													Archaea; Crenarchaeota; Thermoprotei; Sulfolobales; Sulfolobaceae; Sulfolobus; unclassified Sulfolobus.
41357	Sulfolobus species S-194				613																													Archaea; Crenarchaeota; Thermoprotei; Sulfolobales; Sulfolobaceae; Sulfolobus; unclassified Sulfolobus.
25251	Sulfolobus acidocaldarius DG1				316																				393	323								Archaea; Crenarchaeota; Thermoprotei; Sulfolobales; Sulfolobaceae; Sulfolobus.
2519	Sulfolobus acidocaldarius DSM 639	yes			316																				393	323								Archaea; Crenarchaeota; Thermoprotei; Sulfolobales; Sulfolobaceae; Sulfolobus.
10078	Sulfolobus acidocaldarius N8				316																				393	323								Archaea; Crenarchaeota; Thermoprotei; Sulfolobales; Sulfolobaceae; Sulfolobus.
10079	Sulfolobus acidocaldarius Ron12/I				316																				393	323								Archaea; Crenarchaeota; Thermoprotei; Sulfolobales; Sulfolobaceae; Sulfolobus.
11882	Sulfolobus acidocaldarius SUSAZ				613																													Archaea; Crenarchaeota; Thermoprotei; Sulfolobales; Sulfolobaceae; Sulfolobus.
25248	Sulfolobus acidocaldarius Y14 13-1				316																				393	323								Archaea; Crenarchaeota; Thermoprotei; Sulfolobales; Sulfolobaceae; Sulfolobus.
25258	Sulfolobus acidocaldarius Y14 16-22				316																				393	323								Archaea; Crenarchaeota; Thermoprotei; Sulfolobales; Sulfolobaceae; Sulfolobus.
25242	Sulfolobus acidocaldarius Y14 18-5				316																				393	323								Archaea; Crenarchaeota; Thermoprotei; Sulfolobales; Sulfolobaceae; Sulfolobus.
25252	Sulfolobus acidocaldarius Y14 20-20				316																				393	323								Archaea; Crenarchaeota; Thermoprotei; Sulfolobales; Sulfolobaceae; Sulfolobus.
6748	Sulfolobus islandicus HVE10/4				254				187																									Archaea; Crenarchaeota; Thermoprotei; Sulfolobales; Sulfolobaceae; Sulfolobus.
5740	Sulfolobus islandicus L.D.8.5				254																													Archaea; Crenarchaeota; Thermoprotei; Sulfolobales; Sulfolobaceae; Sulfolobus.
5422	Sulfolobus islandicus L.S.2.15				254																													Archaea; Crenarchaeota; Thermoprotei; Sulfolobales; Sulfolobaceae; Sulfolobus.
10504	Sulfolobus islandicus LAL14/1				254																					323								Archaea; Crenarchaeota; Thermoprotei; Sulfolobales; Sulfolobaceae; Sulfolobus.
5421	Sulfolobus islandicus M.14.25				254																													Archaea; Crenarchaeota; Thermoprotei; Sulfolobales; Sulfolobaceae; Sulfolobus.
5426	Sulfolobus islandicus M.16.27				254																													Archaea; Crenarchaeota; Thermoprotei; Sulfolobales; Sulfolobaceae; Sulfolobus.
5445	Sulfolobus islandicus M.16.4				254																													Archaea; Crenarchaeota; Thermoprotei; Sulfolobales; Sulfolobaceae; Sulfolobus.
6747	Sulfolobus islandicus REY15A				254																													Archaea; Crenarchaeota; Thermoprotei; Sulfolobales; Sulfolobaceae; Sulfolobus.
5427	Sulfolobus islandicus Y.G.57.14				254																													Archaea; Crenarchaeota; Thermoprotei; Sulfolobales; Sulfolobaceae; Sulfolobus.
5423	Sulfolobus islandicus Y.N.15.51				254																				393	323								Archaea; Crenarchaeota; Thermoprotei; Sulfolobales; Sulfolobaceae; Sulfolobus.
20222	Sulfolobus species A20				613																				252	323								Archaea; Crenarchaeota; Thermoprotei; Sulfolobales; Sulfolobaceae; Sulfolobus.
3313	Sulfolobus tokodaii				613																													Archaea; Crenarchaeota; Thermoprotei; Sulfolobales; Sulfolobaceae; Sulfolobus.
37488	Sulfolobus species JCM 16833 IC-006				613																				393x2	323x3								Archaea; Crenarchaeota; Thermoprotei; Sulfolobales; Sulfolobaceae; Sulfuracidifex.
37501	Sulfolobus species JCM 16834 IC-007				613																				393x2	323x2								Archaea; Crenarchaeota; Thermoprotei; Sulfolobales; Sulfolobaceae; Sulfuracidifex.
38960	Sulfurisphaera ohwakuensis TA-1				613																													Archaea; Crenarchaeota; Thermoprotei; Sulfolobales; Sulfolobaceae; Sulfurisphaera.
51692	Sulfolobales archaeon HS-7				613														301															Archaea; Crenarchaeota; Thermoprotei; Sulfolobales; unclassified Sulfolobales.
45387	Thermofilum species 3507LT				316																													Archaea; Crenarchaeota; Thermoprotei; Thermofilales; Thermofilaceae; Thermofilum; unclassified Thermofilum.
14597	Thermofilum carboxyditrophus 1505				316																													Archaea; Crenarchaeota; Thermoprotei; Thermofilales; Thermofilaceae; Thermofilum.
4606	Thermofilum pendens Hrk 5				316																													Archaea; Crenarchaeota; Thermoprotei; Thermofilales; Thermofilaceae; Thermofilum.
15476	Thermofilum species 1807-2				316																													Archaea; Crenarchaeota; Thermoprotei; Thermofilales; Thermofilaceae; Thermofilum.
11079	Thermofilum species 1910b				316																													Archaea; Crenarchaeota; Thermoprotei; Thermofilales; Thermofilaceae; Thermofilum.
4924	Caldivirga maquilingensis IC-167				613																													Archaea; Crenarchaeota; Thermoprotei; Thermoproteales; Thermoproteaceae; Caldivirga.
3335	Pyrobaculum aerophilum IM2				613																													Archaea; Crenarchaeota; Thermoprotei; Thermoproteales; Thermoproteaceae; Pyrobaculum.
4753	Pyrobaculum arsenaticum DSM 13514				613																													Archaea; Crenarchaeota; Thermoprotei; Thermoproteales; Thermoproteaceae; Pyrobaculum.
4718	Pyrobaculum calidifontis JCM 11548				316																													Archaea; Crenarchaeota; Thermoprotei; Thermoproteales; Thermoproteaceae; Pyrobaculum.
4623	Pyrobaculum islandicum				316																													Archaea; Crenarchaeota; Thermoprotei; Thermoproteales; Thermoproteaceae; Pyrobaculum.
3749	Pyrobaculum oguniense				613																													Archaea; Crenarchaeota; Thermoprotei; Thermoproteales; Thermoproteaceae; Pyrobaculum.
7895	Pyrobaculum species 1860				316																													Archaea; Crenarchaeota; Thermoprotei; Thermoproteales; Thermoproteaceae; Pyrobaculum.
16105	Pyrobaculum species WP30				316																													Archaea; Crenarchaeota; Thermoprotei; Thermoproteales; Thermoproteaceae; Pyrobaculum.
5029	Thermoproteus neutrophilus V24Sta				613																													Archaea; Crenarchaeota; Thermoprotei; Thermoproteales; Thermoproteaceae; Pyrobaculum.
7897	Thermoproteus tenax Kra 1				316																													Archaea; Crenarchaeota; Thermoprotei; Thermoproteales; Thermoproteaceae; Thermoproteus.
6827	Thermoproteus uzoniensis 768-20				316																													Archaea; Crenarchaeota; Thermoprotei; Thermoproteales; Thermoproteaceae; Thermoproteus.
6352	Vulcanisaeta distributa				316																													Archaea; Crenarchaeota; Thermoprotei; Thermoproteales; Thermoproteaceae; Vulcanisaeta.
6758	Vulcanisaeta moutnovskia 768-28				316																													Archaea; Crenarchaeota; Thermoprotei; Thermoproteales; Thermoproteaceae; Vulcanisaeta.
62416	Vulcanisaeta souniana JCM 11219				316																													Archaea; Crenarchaeota; Thermoprotei; Thermoproteales; Thermoproteaceae; Vulcanisaeta.
25178	Micrarchaeota archaeon Mia14																																	Archaea; DPANN group; Candidatus Micrarchaeota; Candidatus Mancarchaeum.
48280	Micrarchaeum species A_DKE																																	Archaea; DPANN group; Candidatus Micrarchaeota; Candidatus Micrarchaeum; unclassified Candidatus Micrarchaeum.
37644	Candidatus Nanohalobium constans LC1Nh																																	Archaea; DPANN group; Candidatus Nanohaloarchaeota; Candidatus Nanohalobia; Candidatus Nanohalobiales; Candidatus Nanohalobiaceae; Candidatus Nanohalobium.
3808	Nanoarchaeum equitans Kin4-M																																	Archaea; DPANN group; Nanoarchaeota; Nanoarchaeales; Nanoarchaeaceae; Nanoarchaeum.
18055	Nanoarchaeota archaeon 7A	yes																																Archaea; DPANN group; Nanoarchaeota; Nanoarchaeales; Nanopusillaceae.
55576	Nanoarchaeota archaeon MJ1								163																									Archaea; DPANN group; Nanoarchaeota; Nanobdellia; Nanobdellales; Nanobdellaceae; Nanobdella.
15177	Uncultured archaeon ASS_A1			146		821						164	39																	247		221		Archaea; environmental samples.
13438	Archaeoglobus fulgidus								635	75	285																							Archaea; Euryarchaeota; Archaeoglobi; Archaeoglobales; Archaeoglobaceae; Archaeoglobus.
169	Archaeoglobus fulgidus VC-16								635	75	285																							Archaea; Euryarchaeota; Archaeoglobi; Archaeoglobales; Archaeoglobaceae; Archaeoglobus.
5743	Archaeoglobus profundus				316																													Archaea; Euryarchaeota; Archaeoglobi; Archaeoglobales; Archaeoglobaceae; Archaeoglobus.
10596	Archaeoglobus sulfaticallidus PM70-1								635	75																								Archaea; Euryarchaeota; Archaeoglobi; Archaeoglobales; Archaeoglobaceae; Archaeoglobus.
6824	Archaeoglobus veneficus SNP6								110	75																								Archaea; Euryarchaeota; Archaeoglobi; Archaeoglobales; Archaeoglobaceae; Archaeoglobus.
5806	Ferroglobus placidus				613				742	23											368													Archaea; Euryarchaeota; Archaeoglobi; Archaeoglobales; Archaeoglobaceae; Ferroglobus.
14305	Geoglobus acetivorans SBH6								635												368													Archaea; Euryarchaeota; Archaeoglobi; Archaeoglobales; Archaeoglobaceae; Geoglobus.
15517	Geoglobus ahangari 234								635	75																								Archaea; Euryarchaeota; Archaeoglobi; Archaeoglobales; Archaeoglobaceae; Geoglobus.
54550	Methanoliparum species LAM-1																				368				393	323								Archaea; Euryarchaeota; Candidatus Methanoliparia; Candidatus Methanoliparales; Candidatus Methanoliparaceae; Candidatus Methanoliparum.
48270	Methanobacterium species MethCAN											164																						Archaea; Euryarchaeota; Methanomada group; Methanobacteria; Methanobacteriales; Methanobacteriaceae; Methanobacterium; unclassified Methanobacterium.
20448	Methanobacterium curvum Buetzberg					358																												Archaea; Euryarchaeota; Methanomada group; Methanobacteria; Methanobacteriales; Methanobacteriaceae; Methanobacterium.
13707	Methanobacterium formicicum					358																												Archaea; Euryarchaeota; Methanomada group; Methanobacteria; Methanobacteriales; Methanobacteriaceae; Methanobacterium.
13839	Methanobacterium formicicum BRM9					358																												Archaea; Euryarchaeota; Methanomada group; Methanobacteria; Methanobacteriales; Methanobacteriaceae; Methanobacterium.
17446	Methanobacterium formicicum isolate Mb9					358			110																									Archaea; Euryarchaeota; Methanomada group; Methanobacteria; Methanobacteriales; Methanobacteriaceae; Methanobacterium.
6814	Methanobacterium species AL-21					358																												Archaea; Euryarchaeota; Methanomada group; Methanobacteria; Methanobacteriales; Methanobacteriaceae; Methanobacterium.
63808	Methanobacterium species DP								110	75	285							371																Archaea; Euryarchaeota; Methanomada group; Methanobacteria; Methanobacteriales; Methanobacteriaceae; Methanobacterium.
11461	Methanobacterium species MB1					620x2																												Archaea; Euryarchaeota; Methanomada group; Methanobacteria; Methanobacteriales; Methanobacteriaceae; Methanobacterium.
26769	Methanobacterium species MO-MB1					620																												Archaea; Euryarchaeota; Methanomada group; Methanobacteria; Methanobacteriales; Methanobacteriaceae; Methanobacterium.
26736	Methanobacterium species MZ-A1					620x2																												Archaea; Euryarchaeota; Methanomada group; Methanobacteria; Methanobacteriales; Methanobacteriaceae; Methanobacterium.
7134	Methanobacterium species SWAN-1					358																												Archaea; Euryarchaeota; Methanomada group; Methanobacteria; Methanobacteriales; Methanobacteriaceae; Methanobacterium.
26728	Methanobacterium subterraneum A8p					620																												Archaea; Euryarchaeota; Methanomada group; Methanobacteria; Methanobacteriales; Methanobacteriaceae; Methanobacterium.
59410	Methanobrevibacter species TLL-48-HuF1																																	Archaea; Euryarchaeota; Methanomada group; Methanobacteria; Methanobacteriales; Methanobacteriaceae; Methanobrevibacter; unclassified Methanobrevibacter.
51092	Methanobrevibacter arboriphilus SA																																	Archaea; Euryarchaeota; Methanomada group; Methanobacteria; Methanobacteriales; Methanobacteriaceae; Methanobrevibacter.
17619	Methanobrevibacter millerae SM9																	371																Archaea; Euryarchaeota; Methanomada group; Methanobacteria; Methanobacteriales; Methanobacteriaceae; Methanobrevibacter.
18302	Methanobrevibacter olleyae YLM1																																	Archaea; Euryarchaeota; Methanomada group; Methanobacteria; Methanobacteriales; Methanobacteriaceae; Methanobrevibacter.
5766	Methanobrevibacter ruminantium M1																																	Archaea; Euryarchaeota; Methanomada group; Methanobacteria; Methanobacteriales; Methanobacteriaceae; Methanobrevibacter.
4798	Methanobrevibacter smithii	yes																																Archaea; Euryarchaeota; Methanomada group; Methanobacteria; Methanobacteriales; Methanobacteriaceae; Methanobrevibacter.
54547	Methanobrevibacter smithii CE91-St67																																	Archaea; Euryarchaeota; Methanomada group; Methanobacteria; Methanobacteriales; Methanobacteriaceae; Methanobrevibacter.
54548	Methanobrevibacter smithii CE91-St68																																	Archaea; Euryarchaeota; Methanomada group; Methanobacteria; Methanobacteriales; Methanobacteriaceae; Methanobrevibacter.
26744	Methanobrevibacter smithii KB11																																	Archaea; Euryarchaeota; Methanomada group; Methanobacteria; Methanobacteriales; Methanobacteriaceae; Methanobrevibacter.
10648	Methanobrevibacter species AbM4					620																												Archaea; Euryarchaeota; Methanomada group; Methanobacteria; Methanobacteriales; Methanobacteriaceae; Methanobrevibacter.
18057	Methanobrevibacter species YE315	yes																																Archaea; Euryarchaeota; Methanomada group; Methanobacteria; Methanobacteriales; Methanobacteriaceae; Methanobrevibacter.
29688	Methanosphaera species BMS																																	Archaea; Euryarchaeota; Methanomada group; Methanobacteria; Methanobacteriales; Methanobacteriaceae; Methanosphaera.
4247	Methanosphaera stadtmanae					620																												Archaea; Euryarchaeota; Methanomada group; Methanobacteria; Methanobacteriales; Methanobacteriaceae; Methanosphaera.
37970	Methanosphaera stadtmanae isolate MGYG-HGUT-02164					620																												Archaea; Euryarchaeota; Methanomada group; Methanobacteria; Methanobacteriales; Methanobacteriaceae; Methanosphaera.
38299	Methanothermobacter species THM-1																																	Archaea; Euryarchaeota; Methanomada group; Methanobacteria; Methanobacteriales; Methanobacteriaceae; Methanothermobacter; unclassified Methanothermobacter.
38300	Methanothermobacter species THM-2								110		285							371																Archaea; Euryarchaeota; Methanomada group; Methanobacteria; Methanobacteriales; Methanobacteriaceae; Methanothermobacter; unclassified Methanothermobacter.
1703	Methanobacterium thermoautotrophicum delta H								110		285							371																Archaea; Euryarchaeota; Methanomada group; Methanobacteria; Methanobacteriales; Methanobacteriaceae; Methanothermobacter.
1710	Methanobacterium wolfei	yes																																Archaea; Euryarchaeota; Methanomada group; Methanobacteria; Methanobacteriales; Methanobacteriaceae; Methanothermobacter.
6164	Methanothermobacter marburgensis str. Marburg								110		285							371																Archaea; Euryarchaeota; Methanomada group; Methanobacteria; Methanobacteriales; Methanobacteriaceae; Methanothermobacter.
64221	Methanothermobacter species EMTCatA1																																	Archaea; Euryarchaeota; Methanomada group; Methanobacteria; Methanobacteriales; Methanobacteriaceae; Methanothermobacter.
38298	Methanothermobacter species KEPCO1								110		285							371																Archaea; Euryarchaeota; Methanomada group; Methanobacteria; Methanobacteriales; Methanobacteriaceae; Methanothermobacter.
57476	Methanothermobacter tenebrarum RMAS																																	Archaea; Euryarchaeota; Methanomada group; Methanobacteria; Methanobacteriales; Methanobacteriaceae; Methanothermobacter.
9712	Methanothermobacter thermautotrophicus CaT2								110	75	285							371																Archaea; Euryarchaeota; Methanomada group; Methanobacteria; Methanobacteriales; Methanobacteriaceae; Methanothermobacter.
22044	Methanothermobacter wolfeii																																	Archaea; Euryarchaeota; Methanomada group; Methanobacteria; Methanobacteriales; Methanobacteriaceae; Methanothermobacter.
51093	Methanocaldococcus species SG1				316254				742										301	403	368													Archaea; Euryarchaeota; Methanomada group; Methanococci; Methanococcales; Methanocaldococcaceae; Methanocaldococcus; unclassified Methanocaldococcus.
5518	Methanocaldococcus fervens AG86				316254				110										301															Archaea; Euryarchaeota; Methanomada group; Methanococci; Methanococcales; Methanocaldococcaceae; Methanocaldococcus.
5993	Methanocaldococcus infernus ME				613254																													Archaea; Euryarchaeota; Methanomada group; Methanococci; Methanococcales; Methanocaldococcaceae; Methanocaldococcus.
1713	Methanocaldococcus jannaschii DSM 2661	yes			316254	338			110x2,742										301		368													Archaea; Euryarchaeota; Methanomada group; Methanococci; Methanococcales; Methanocaldococcaceae; Methanocaldococcus.
5826	Methanocaldococcus species FS406-22				316254																													Archaea; Euryarchaeota; Methanomada group; Methanococci; Methanococcales; Methanocaldococcaceae; Methanocaldococcus.
13511	Methanocaldococcus species JH146				316254														301															Archaea; Euryarchaeota; Methanomada group; Methanococci; Methanococcales; Methanocaldococcaceae; Methanocaldococcus.
5594	Methanocaldococcus vulcanius M7				316254	620													301															Archaea; Euryarchaeota; Methanomada group; Methanococci; Methanococcales; Methanocaldococcaceae; Methanocaldococcus.
7128	Methanotorris igneus Kol 5				316254				742												368													Archaea; Euryarchaeota; Methanomada group; Methanococci; Methanococcales; Methanocaldococcaceae; Methanotorris.
4790	Methanococcus aeolicus Nankai-3																																	Archaea; Euryarchaeota; Methanomada group; Methanococci; Methanococcales; Methanococcaceae; Methanococcus.
1712	Methanococcus aeolicus PL-15/H	yes																																Archaea; Euryarchaeota; Methanomada group; Methanococci; Methanococcales; Methanococcaceae; Methanococcus.
4736	Methanococcus maripaludis C5				254	622																												Archaea; Euryarchaeota; Methanomada group; Methanococci; Methanococcales; Methanococcaceae; Methanococcus.
4923	Methanococcus maripaludis C6				254	622						164	39																					Archaea; Euryarchaeota; Methanomada group; Methanococci; Methanococcales; Methanococcaceae; Methanococcus.
4805	Methanococcus maripaludis C7				254	622						164	39																					Archaea; Euryarchaeota; Methanomada group; Methanococci; Methanococcales; Methanococcaceae; Methanococcus.
27483	Methanococcus maripaludis DSM 2067				254	622						164	39																					Archaea; Euryarchaeota; Methanomada group; Methanococci; Methanococcales; Methanococcaceae; Methanococcus.
13833	Methanococcus maripaludis KA1				254	622																												Archaea; Euryarchaeota; Methanomada group; Methanococci; Methanococcales; Methanococcaceae; Methanococcus.
13834	Methanococcus maripaludis OS7				254	622																												Archaea; Euryarchaeota; Methanomada group; Methanococci; Methanococcales; Methanococcaceae; Methanococcus.
28740	Methanococcus maripaludis OS7mut1				254	622																												Archaea; Euryarchaeota; Methanomada group; Methanococci; Methanococcales; Methanococcaceae; Methanococcus.
3889	Methanococcus maripaludis S2				254	622																												Archaea; Euryarchaeota; Methanomada group; Methanococci; Methanococcales; Methanococcaceae; Methanococcus.
7299	Methanococcus maripaludis XI X1				254	622						164	39																					Archaea; Euryarchaeota; Methanomada group; Methanococci; Methanococcales; Methanococcaceae; Methanococcus.
4788	Methanococcus vannielii SB																																	Archaea; Euryarchaeota; Methanomada group; Methanococci; Methanococcales; Methanococcaceae; Methanococcus.
6065	Methanococcus voltae A3				254																													Archaea; Euryarchaeota; Methanomada group; Methanococci; Methanococcales; Methanococcaceae; Methanococcus.
7149	Methanothermococcus okinawensis IH1					338																												Archaea; Euryarchaeota; Methanomada group; Methanococci; Methanococcales; Methanococcaceae; Methanothermococcus.
61714	Methanothermococcus thermolithotrophicus DSM 2095				254																													Archaea; Euryarchaeota; Methanomada group; Methanococci; Methanococcales; Methanococcaceae; Methanothermococcus.
38296	Methanofervidicoccus species A16																			403														Archaea; Euryarchaeota; Methanomada group; Methanococci; Methanococcales; Methanofervidicoccus.
3395	Methanopyrus kandleri AV19				316																													Archaea; Euryarchaeota; Methanomada group; Methanopyri; Methanopyrales; Methanopyraceae; Methanopyrus.
57726	Methanonatronarchaeum species AMET6-2			146																														Archaea; Euryarchaeota; Methanonatronarchaeia; Methanonatronarchaeales; Methanonatronarchaeaceae; Methanonatronarchaeum; unclassified Methanonatronarchaeum.
34318	Halapricum salinum CBA1105	yes		146				1																										Archaea; Euryarchaeota; Stenosarchaea group; Halobacteria; Halobacteriales; Haloarculaceae; Halapricum.
40389	Haloarcula species JP-L23			146				1x3																										Archaea; Euryarchaeota; Stenosarchaea group; Halobacteria; Halobacteriales; Haloarculaceae; Haloarcula; unclassified Haloarcula.
34935	Haloarcula marismortui ATCC 43049			146																														Archaea; Euryarchaeota; Stenosarchaea group; Halobacteria; Halobacteriales; Haloarculaceae; Haloarcula.
15219	Haloarcula sinaiiensis	yes		146		232		1x4																										Archaea; Euryarchaeota; Stenosarchaea group; Halobacteria; Halobacteriales; Haloarculaceae; Haloarcula.
60419	Haloglomus species ZY41			146				1																										Archaea; Euryarchaeota; Stenosarchaea group; Halobacteria; Halobacteriales; Haloarculaceae; Haloglomus.
60420	Haloglomus species ZY58			146																														Archaea; Euryarchaeota; Stenosarchaea group; Halobacteria; Halobacteriales; Haloarculaceae; Haloglomus.
60114	Halomicroarcula species DT1			146		232																												Archaea; Euryarchaeota; Stenosarchaea group; Halobacteria; Halobacteriales; Haloarculaceae; Halomicroarcula; unclassified Halomicroarcula.
60115	Halomicroarcula species YSSS71			146																														Archaea; Euryarchaeota; Stenosarchaea group; Halobacteria; Halobacteriales; Haloarculaceae; Halomicroarcula; unclassified Halomicroarcula.
37762	Halomicrobium mukohataei ZPS1			146																														Archaea; Euryarchaeota; Stenosarchaea group; Halobacteria; Halobacteriales; Haloarculaceae; Halomicrobium.
37763	Halomicrobium species LC1Hm			146				1																										Archaea; Euryarchaeota; Stenosarchaea group; Halobacteria; Halobacteriales; Haloarculaceae; Halomicrobium.
34321	Halomicrobium species ZP60			146																														Archaea; Euryarchaeota; Stenosarchaea group; Halobacteria; Halobacteriales; Haloarculaceae; Halomicrobium.
37773	Halorhabdus species CBA1104			146				1																										Archaea; Euryarchaeota; Stenosarchaea group; Halobacteria; Halobacteriales; Haloarculaceae; Halorhabdus.
57715	Halorientalis species GDY88			146																														Archaea; Euryarchaeota; Stenosarchaea group; Halobacteria; Halobacteriales; Haloarculaceae; Halorientalis; unclassified Halorientalis.
57716	Halorientalis species ZY14			146x2																														Archaea; Euryarchaeota; Stenosarchaea group; Halobacteria; Halobacteriales; Haloarculaceae; Halorientalis; unclassified Halorientalis.
60421	Halosegnis species ZY10			146																														Archaea; Euryarchaeota; Stenosarchaea group; Halobacteria; Halobacteriales; Haloarculaceae; Halosegnis.
54066	Halosiccatus species LT50			146																														Archaea; Euryarchaeota; Stenosarchaea group; Halobacteria; Halobacteriales; Haloarculaceae; Halosiccatus; unclassified Halosiccatus.
54067	Halosiccatus species LT50 TH30			146				1																										Archaea; Euryarchaeota; Stenosarchaea group; Halobacteria; Halobacteriales; Haloarculaceae; Halosiccatus; unclassified Halosiccatus.
54068	Halosiccatus urmianus IBRC-M: 10911			146																														Archaea; Euryarchaeota; Stenosarchaea group; Halobacteria; Halobacteriales; Haloarculaceae; Halosiccatus.
47824	Halosimplex litoreum YGH94			146		232																												Archaea; Euryarchaeota; Stenosarchaea group; Halobacteria; Halobacteriales; Haloarculaceae; Halosimplex.
42021	Halosimplex pelagicum R2			146		232x2																												Archaea; Euryarchaeota; Stenosarchaea group; Halobacteria; Halobacteriales; Haloarculaceae; Halosimplex.
42022	Halosimplex rubrum R27			146		232		1																										Archaea; Euryarchaeota; Stenosarchaea group; Halobacteria; Halobacteriales; Haloarculaceae; Halosimplex.
41736	Natronomonas species C90			146																														Archaea; Euryarchaeota; Stenosarchaea group; Halobacteria; Halobacteriales; Haloarculaceae; Natronomonas; unclassified Natronomonas.
41737	Natronomonas species YPL13			146																														Archaea; Euryarchaeota; Stenosarchaea group; Halobacteria; Halobacteriales; Haloarculaceae; Natronomonas; unclassified Natronomonas.
60453	Natronomonas species ZY43			146																														Archaea; Euryarchaeota; Stenosarchaea group; Halobacteria; Halobacteriales; Haloarculaceae; Natronomonas; unclassified Natronomonas.
60452	Natronomonas gomsonensis KCTC 4088			146																														Archaea; Euryarchaeota; Stenosarchaea group; Halobacteria; Halobacteriales; Haloarculaceae; Natronomonas.
28929	Haloarculaceae archaeon HArcel1			146				1																										Archaea; Euryarchaeota; Stenosarchaea group; Halobacteria; Halobacteriales; Haloarculaceae.
47812	Haloarculaceae archaeon HSR-Bgl			146																														Archaea; Euryarchaeota; Stenosarchaea group; Halobacteria; Halobacteriales; Haloarculaceae.
47813	Haloarculaceae archaeon HSR-Est			146				1																										Archaea; Euryarchaeota; Stenosarchaea group; Halobacteria; Halobacteriales; Haloarculaceae.
47814	Haloarculaceae archaeon HSR12-1			146																														Archaea; Euryarchaeota; Stenosarchaea group; Halobacteria; Halobacteriales; Haloarculaceae.
47815	Haloarculaceae archaeon HSR12-2			146																														Archaea; Euryarchaeota; Stenosarchaea group; Halobacteria; Halobacteriales; Haloarculaceae.
54047	Haladaptatus species PSR8			146																														Archaea; Euryarchaeota; Stenosarchaea group; Halobacteria; Halobacteriales; Halobacteriaceae; Haladaptatus; unclassified Haladaptatus.
54045	Haladaptatus pallidirubidus YIM 93656			146																														Archaea; Euryarchaeota; Stenosarchaea group; Halobacteria; Halobacteriales; Halobacteriaceae; Haladaptatus.
63373	Haladaptatus species ZJ1			146																														Archaea; Euryarchaeota; Stenosarchaea group; Halobacteria; Halobacteriales; Halobacteriaceae; Haladaptatus.
941	Halalkalicoccus jeotgali B3			146																														Archaea; Euryarchaeota; Stenosarchaea group; Halobacteria; Halobacteriales; Halobacteriaceae; Halalkalicoccus.
61584	Halanaeroarchaeum species HSR-CO			146																														Archaea; Euryarchaeota; Stenosarchaea group; Halobacteria; Halobacteriales; Halobacteriaceae; Halanaeroarchaeum.
15748	Halanaeroarchaeum sulfurireducens HSR2			607																														Archaea; Euryarchaeota; Stenosarchaea group; Halobacteria; Halobacteriales; Halobacteriaceae; Halanaeroarchaeum.
17031	Halanaeroarchaeum sulfurireducens M27-SA2			607																														Archaea; Euryarchaeota; Stenosarchaea group; Halobacteria; Halobacteriales; Halobacteriaceae; Halanaeroarchaeum.
14701	Haloarcula species CBA1115			146																														Archaea; Euryarchaeota; Stenosarchaea group; Halobacteria; Halobacteriales; Halobacteriaceae; Haloarcula.
54048	Halobacterium litoreum ZS-54-S2			146																														Archaea; Euryarchaeota; Stenosarchaea group; Halobacteria; Halobacteriales; Halobacteriaceae; Halobacterium.
54051	Halobacterium noricense JCM 15102			146																														Archaea; Euryarchaeota; Stenosarchaea group; Halobacteria; Halobacteriales; Halobacteriaceae; Halobacterium.
34319	Halobacterium salinarum 91-R6			146																														Archaea; Euryarchaeota; Stenosarchaea group; Halobacteria; Halobacteriales; Halobacteriaceae; Halobacterium.
4988	Halobacterium salinarum R1	yes		146																														Archaea; Euryarchaeota; Stenosarchaea group; Halobacteria; Halobacteriales; Halobacteriaceae; Halobacterium.
45743	Halobacterium species BOL4-2	yes		146											190	86																		Archaea; Euryarchaeota; Stenosarchaea group; Halobacteria; Halobacteriales; Halobacteriaceae; Halobacterium.
12054	Halobacterium species DL1																																	Archaea; Euryarchaeota; Stenosarchaea group; Halobacteria; Halobacteriales; Halobacteriaceae; Halobacterium.
54052	Halobacterium species Gai3-17			146																														Archaea; Euryarchaeota; Stenosarchaea group; Halobacteria; Halobacteriales; Halobacteriaceae; Halobacterium.
45744	Halobacterium species GSL-19	yes		146																														Archaea; Euryarchaeota; Stenosarchaea group; Halobacteria; Halobacteriales; Halobacteriaceae; Halobacterium.
61188	Halobacterium species GSL18			146																														Archaea; Euryarchaeota; Stenosarchaea group; Halobacteria; Halobacteriales; Halobacteriaceae; Halobacterium.
1517	Halobacterium species NRC-1	yes		146																														Archaea; Euryarchaeota; Stenosarchaea group; Halobacteria; Halobacteriales; Halobacteriaceae; Halobacterium.
52763	Halobacterium species NRC-34001	yes		146																														Archaea; Euryarchaeota; Stenosarchaea group; Halobacteria; Halobacteriales; Halobacteriaceae; Halobacterium.
15188	Halobacterium species S9	yes		146																														Archaea; Euryarchaeota; Stenosarchaea group; Halobacteria; Halobacteriales; Halobacteriaceae; Halobacterium.
54053	Halobacterium species XZYJT26			146																														Archaea; Euryarchaeota; Stenosarchaea group; Halobacteria; Halobacteriales; Halobacteriaceae; Halobacterium.
57826	Halocatena species AD-1			146																														Archaea; Euryarchaeota; Stenosarchaea group; Halobacteria; Halobacteriales; Halobacteriaceae; Halocatena.
62940	Halocatena species DFN5			146																														Archaea; Euryarchaeota; Stenosarchaea group; Halobacteria; Halobacteriales; Halobacteriaceae; Halocatena.
62941	Halocatena species QDMS1			146																														Archaea; Euryarchaeota; Stenosarchaea group; Halobacteria; Halobacteriales; Halobacteriaceae; Halocatena.
62942	Halocatena species RDMS1			146																														Archaea; Euryarchaeota; Stenosarchaea group; Halobacteria; Halobacteriales; Halobacteriaceae; Halocatena.
20601	Haloarchaeon species HTSR1			146																														Archaea; Euryarchaeota; Stenosarchaea group; Halobacteria; Halobacteriales; Halobacteriaceae; Halodesulfurarchaeum.
28987	Halodesulfurarchaeum formicicum HSR6			146x2																														Archaea; Euryarchaeota; Stenosarchaea group; Halobacteria; Halobacteriales; Halobacteriaceae; Halodesulfurarchaeum.
60144	Halomarina species BCD28			146																														Archaea; Euryarchaeota; Stenosarchaea group; Halobacteria; Halobacteriales; Halobacteriaceae; Halomarina; unclassified Halomarina.
60145	Halomarina species BND7			146				1																										Archaea; Euryarchaeota; Stenosarchaea group; Halobacteria; Halobacteriales; Halobacteriaceae; Halomarina; unclassified Halomarina.
5547	Halomicrobium mukohataei			146																														Archaea; Euryarchaeota; Stenosarchaea group; Halobacteria; Halobacteriales; Halobacteriaceae; Halomicrobium.
7159	Halopiger xanaduensis SH-6			146			311																											Archaea; Euryarchaeota; Stenosarchaea group; Halobacteria; Halobacteriales; Halobacteriaceae; Halopiger.
7680	Halorhabdus tiamatea SARL4B			146x2		363																												Archaea; Euryarchaeota; Stenosarchaea group; Halobacteria; Halobacteriales; Halobacteriaceae; Halorhabdus.
5519	Halorhabdus utahensis			146																														Archaea; Euryarchaeota; Stenosarchaea group; Halobacteria; Halobacteriales; Halobacteriaceae; Halorhabdus.
23382	Halorientalis species IM1011			146		363																												Archaea; Euryarchaeota; Stenosarchaea group; Halobacteria; Halobacteriales; Halobacteriaceae; Halorientalis.
60121	Halorussus species XZYJ18			146				1																										Archaea; Euryarchaeota; Stenosarchaea group; Halobacteria; Halobacteriales; Halobacteriaceae; Halorussus; unclassified Halorussus.
60122	Halorussus species XZYJT10			146								164																						Archaea; Euryarchaeota; Stenosarchaea group; Halobacteria; Halobacteriales; Halobacteriaceae; Halorussus; unclassified Halorussus.
57966	Halorussus species XZYJT40			146																														Archaea; Euryarchaeota; Stenosarchaea group; Halobacteria; Halobacteriales; Halobacteriaceae; Halorussus; unclassified Halorussus.
57967	Halorussus species XZYJT49			146																														Archaea; Euryarchaeota; Stenosarchaea group; Halobacteria; Halobacteriales; Halobacteriaceae; Halorussus; unclassified Halorussus.
60123	Halorussus species YCN54			146				1																										Archaea; Euryarchaeota; Stenosarchaea group; Halobacteria; Halobacteriales; Halobacteriaceae; Halorussus; unclassified Halorussus.
37774	Halorussus species ZS-3			146				1																										Archaea; Euryarchaeota; Stenosarchaea group; Halobacteria; Halobacteriales; Halobacteriaceae; Halorussus; unclassified Halorussus.
33291	Halorussus species RC-68			146																														Archaea; Euryarchaeota; Stenosarchaea group; Halobacteria; Halobacteriales; Halobacteriaceae; Halorussus.
34936	Halostella species DL-M4			146		232																												Archaea; Euryarchaeota; Stenosarchaea group; Halobacteria; Halobacteriales; Halobacteriaceae; Halostella.
5745	Haloterrigena turkmenica DSM 5511	yes		146			311																											Archaea; Euryarchaeota; Stenosarchaea group; Halobacteria; Halobacteriales; Halobacteriaceae; Haloterrigena.
63384	Halovenus salina JCM 30072			146				1x3																										Archaea; Euryarchaeota; Stenosarchaea group; Halobacteria; Halobacteriales; Halobacteriaceae; Halovenus.
9885	Halovivax ruber XH-70			146			311																											Archaea; Euryarchaeota; Stenosarchaea group; Halobacteria; Halobacteriales; Halobacteriaceae; Halovivax.
9148	Natrinema species J7-2			146			311																											Archaea; Euryarchaeota; Stenosarchaea group; Halobacteria; Halobacteriales; Halobacteriaceae; Natrinema.
8308	Natronobacterium gregoryi SP2			146			311	1																										Archaea; Euryarchaeota; Stenosarchaea group; Halobacteria; Halobacteriales; Halobacteriaceae; Natronobacterium.
9888	Natronococcus occultus SP4			146			311	1																										Archaea; Euryarchaeota; Stenosarchaea group; Halobacteria; Halobacteriales; Halobacteriaceae; Natronococcus.
10135	Natronomonas moolapensis 8.8.11			146																														Archaea; Euryarchaeota; Stenosarchaea group; Halobacteria; Halobacteriales; Halobacteriaceae; Natronomonas.
4188	Natronomonas pharaonis			607																														Archaea; Euryarchaeota; Stenosarchaea group; Halobacteria; Halobacteriales; Halobacteriaceae; Natronomonas.
10633	Salinarchaeum species Harcht-Bsk1			146																														Archaea; Euryarchaeota; Stenosarchaea group; Halobacteria; Halobacteriales; Halobacteriaceae; Salinarchaeum.
41699	Halarchaeum species CBA1220			146																														Archaea; Euryarchaeota; Stenosarchaea group; Halobacteria; Halobacteriales; Halobacteriaceae; unclassified Halarchaeum.
47816	Halobacteriaceae archaeon AArc-S			607																														Archaea; Euryarchaeota; Stenosarchaea group; Halobacteria; Halobacteriales; Halobacteriaceae.
60142	Halobacteriaceae archaeon GSLN9			146		232																												Archaea; Euryarchaeota; Stenosarchaea group; Halobacteria; Halobacteriales; Halobacteriaceae.
37761	Halobacteriaceae archaeon HD8-45			146				1																										Archaea; Euryarchaeota; Stenosarchaea group; Halobacteria; Halobacteriales; Halobacteriaceae.
57263	Halobacteriaceae archaeon LT55			146			311																											Archaea; Euryarchaeota; Stenosarchaea group; Halobacteria; Halobacteriales; Halobacteriaceae.
60143	Halobacteriaceae archaeon ZS-10			146			311																											Archaea; Euryarchaeota; Stenosarchaea group; Halobacteria; Halobacteriales; Halobacteriaceae.
55134	Salarchaeum japonicum JCM 16327			146																														Archaea; Euryarchaeota; Stenosarchaea group; Halobacteria; Halobacteriales; Halobacteriaceae.
35435	Salarchaeum species JOR-1	yes		146																														Archaea; Euryarchaeota; Stenosarchaea group; Halobacteria; Halobacteriales; Halobacteriaceae.
57264	Halococcus dombrowskii H4			146				1																										Archaea; Euryarchaeota; Stenosarchaea group; Halobacteria; Halobacteriales; Halococcaceae; Halococcus.
60843	Halococcus qingdaonensis CGMCC 1.4243			146																														Archaea; Euryarchaeota; Stenosarchaea group; Halobacteria; Halobacteriales; Halococcaceae; Halococcus.
60475	Salinirubellus species BND22																																	Archaea; Euryarchaeota; Stenosarchaea group; Halobacteria; Halobacteriales; Salinirubellus; unclassified Salinirubellus.
61929	Salinirubellus salinus ZS-35-S2			146																														Archaea; Euryarchaeota; Stenosarchaea group; Halobacteria; Halobacteriales; Salinirubellus.
38097	Haloarchaeon species 3A1-DGR					232x2																												Archaea; Euryarchaeota; Stenosarchaea group; Halobacteria; Halobacteriales.
30876	Archaeon AArc-Sl strain AArc-Sl																																	Archaea; Euryarchaeota; Stenosarchaea group; Halobacteria; Haloferacales; Halalkaliarchaeum.
34320	Halobellus limi CGMCC 1.10331	yes		146																														Archaea; Euryarchaeota; Stenosarchaea group; Halobacteria; Haloferacales; Haloferacaceae; Halobellus.
60734	Halobellus ramosii DSM 26177			146																														Archaea; Euryarchaeota; Stenosarchaea group; Halobacteria; Haloferacales; Haloferacaceae; Halobellus.
39335	Haloferax alexandrinus wsp1			146																														Archaea; Euryarchaeota; Stenosarchaea group; Halobacteria; Haloferacales; Haloferacaceae; Haloferax.
16422	Haloferax gibbonsii ARA6			146																														Archaea; Euryarchaeota; Stenosarchaea group; Halobacteria; Haloferacales; Haloferacaceae; Haloferax.
45445	Haloferax gibbonsii LR2-5			146																														Archaea; Euryarchaeota; Stenosarchaea group; Halobacteria; Haloferacales; Haloferacaceae; Haloferax.
61585	Haloferax larsenii NCIM 5678			146																														Archaea; Euryarchaeota; Stenosarchaea group; Halobacteria; Haloferacales; Haloferacaceae; Haloferax.
8920	Haloferax mediterranei	yes		146																														Archaea; Euryarchaeota; Stenosarchaea group; Halobacteria; Haloferacales; Haloferacaceae; Haloferax.
5891	Haloferax volcanii DS2	yes		146																														Archaea; Euryarchaeota; Stenosarchaea group; Halobacteria; Haloferacales; Haloferacaceae; Haloferax.
6435	Halogeometricum borinquense DSM 11551	yes		146																														Archaea; Euryarchaeota; Stenosarchaea group; Halobacteria; Haloferacales; Haloferacaceae; Halogeometricum.
40390	Halogeometricum borinquense wsp3			146																														Archaea; Euryarchaeota; Stenosarchaea group; Halobacteria; Haloferacales; Haloferacaceae; Halogeometricum.
39336	Halogeometricum borinquense wsp4			146				1																										Archaea; Euryarchaeota; Stenosarchaea group; Halobacteria; Haloferacales; Haloferacaceae; Halogeometricum.
19608	Halopenitus persicus CBA1233	yes				232x2																												Archaea; Euryarchaeota; Stenosarchaea group; Halobacteria; Haloferacales; Haloferacaceae; Halopenitus.
59606	Haloplanus species GDY1			146				1																										Archaea; Euryarchaeota; Stenosarchaea group; Halobacteria; Haloferacales; Haloferacaceae; Haloplanus; unclassified Haloplanus.
59607	Haloplanus species HW8-1			146																														Archaea; Euryarchaeota; Stenosarchaea group; Halobacteria; Haloferacales; Haloferacaceae; Haloplanus; unclassified Haloplanus.
32028	Haloplanus aerogenes JCM 16430			146																														Archaea; Euryarchaeota; Stenosarchaea group; Halobacteria; Haloferacales; Haloferacaceae; Haloplanus.
37772	Haloplanus rallus MBLA0036			146																														Archaea; Euryarchaeota; Stenosarchaea group; Halobacteria; Haloferacales; Haloferacaceae; Haloplanus.
60735	Haloplanus salinarum JCM 31424			146				1																										Archaea; Euryarchaeota; Stenosarchaea group; Halobacteria; Haloferacales; Haloferacaceae; Haloplanus.
30078	Haloplanus species CBA1112			146																														Archaea; Euryarchaeota; Stenosarchaea group; Halobacteria; Haloferacales; Haloferacaceae; Haloplanus.
30079	Haloplanus species CBA1113			146																														Archaea; Euryarchaeota; Stenosarchaea group; Halobacteria; Haloferacales; Haloferacaceae; Haloplanus.
54063	Haloprofundus species SEDH52			146																														Archaea; Euryarchaeota; Stenosarchaea group; Halobacteria; Haloferacales; Haloferacaceae; Haloprofundus; unclassified Haloprofundus.
54064	Haloprofundus species SQT7-1			146																														Archaea; Euryarchaeota; Stenosarchaea group; Halobacteria; Haloferacales; Haloferacaceae; Haloprofundus; unclassified Haloprofundus.
34453	Haloprofundus species MHR1	yes		146																														Archaea; Euryarchaeota; Stenosarchaea group; Halobacteria; Haloferacales; Haloferacaceae; Haloprofundus.
4459	Haloquadratum walsbyi																																	Archaea; Euryarchaeota; Stenosarchaea group; Halobacteria; Haloferacales; Haloferacaceae; Haloquadratum.
7161	Haloquadratum walsbyi C23																																	Archaea; Euryarchaeota; Stenosarchaea group; Halobacteria; Haloferacales; Haloferacaceae; Haloquadratum.
41812	Halobonum species Gai3-2			146		232																												Archaea; Euryarchaeota; Stenosarchaea group; Halobacteria; Haloferacales; Halorubraceae; Candidatus Halobonum.
41813	Halobonum species NJ-3-1			146																														Archaea; Euryarchaeota; Stenosarchaea group; Halobacteria; Haloferacales; Halorubraceae; Candidatus Halobonum.
61583	Halalkaliarchaeum species AArc-CO																																	Archaea; Euryarchaeota; Stenosarchaea group; Halobacteria; Haloferacales; Halorubraceae; Halalkaliarchaeum.
54056	Halobaculum species C46			146		232x2																												Archaea; Euryarchaeota; Stenosarchaea group; Halobacteria; Haloferacales; Halorubraceae; Halobaculum; unclassified Halobaculum.
54057	Halobaculum species CBA1158			146		232																												Archaea; Euryarchaeota; Stenosarchaea group; Halobacteria; Haloferacales; Halorubraceae; Halobaculum; unclassified Halobaculum.
54054	Halobaculum magnesiiphilum NBRC 109044			146		232		1																										Archaea; Euryarchaeota; Stenosarchaea group; Halobacteria; Haloferacales; Halorubraceae; Halobaculum.
54055	Halobaculum roseum CGMCC 1.15501			146		232		1x2																										Archaea; Euryarchaeota; Stenosarchaea group; Halobacteria; Haloferacales; Halorubraceae; Halobaculum.
26644	Halophilic archaeon True-ADL			146				1																										Archaea; Euryarchaeota; Stenosarchaea group; Halobacteria; Haloferacales; Halorubraceae; Halohasta.
50845	Halorubrum species 2020YC2					232x2																												Archaea; Euryarchaeota; Stenosarchaea group; Halobacteria; Haloferacales; Halorubraceae; Halorubrum; unclassified Halorubrum.
29147	Halorubrum species Bol3-1	yes				232																												Archaea; Euryarchaeota; Stenosarchaea group; Halobacteria; Haloferacales; Halorubraceae; Halorubrum; unclassified Halorubrum.
41458	Halorubrum species CBA1229					232x2																												Archaea; Euryarchaeota; Stenosarchaea group; Halobacteria; Haloferacales; Halorubraceae; Halorubrum; unclassified Halorubrum.
40400	Halorubrum species RHB-C					232x2																												Archaea; Euryarchaeota; Stenosarchaea group; Halobacteria; Haloferacales; Halorubraceae; Halorubrum; unclassified Halorubrum.
33570	Halorubrum ezzemoulense Fb21					232x2																												Archaea; Euryarchaeota; Stenosarchaea group; Halobacteria; Haloferacales; Halorubraceae; Halorubrum.
3790	Halorubrum lacusprofundi	yes				232x2																												Archaea; Euryarchaeota; Stenosarchaea group; Halobacteria; Haloferacales; Halorubraceae; Halorubrum.
47823	Halorubrum sodomense MBLA0099			146		232x2																												Archaea; Euryarchaeota; Stenosarchaea group; Halobacteria; Haloferacales; Halorubraceae; Halorubrum.
59608	Halorubrum species 1-13-X8					232x3																												Archaea; Euryarchaeota; Stenosarchaea group; Halobacteria; Haloferacales; Halorubraceae; Halorubrum.
32673	Halorubrum species PV6	yes				232		1																										Archaea; Euryarchaeota; Stenosarchaea group; Halobacteria; Haloferacales; Halorubraceae; Halorubrum.
19609	Halorubrum trapanicum CBA1232	yes				232																												Archaea; Euryarchaeota; Stenosarchaea group; Halobacteria; Haloferacales; Halorubraceae; Halorubrum.
27347	Salinigranum rubrum GX10			146			311																											Archaea; Euryarchaeota; Stenosarchaea group; Halobacteria; Haloferacales; Halorubraceae; Salinigranum.
41491	Halolamina species CBA1230							1																										Archaea; Euryarchaeota; Stenosarchaea group; Halobacteria; Haloferacales; Halorubraceae; unclassified Halolamina.
7956	Halobiforma lacisalsi AJ5			146			311																											Archaea; Euryarchaeota; Stenosarchaea group; Halobacteria; Natrialbales; Natrialbaceae; Halobiforma.
12053	Halostagnicola larsenii XH-48			146			311																											Archaea; Euryarchaeota; Stenosarchaea group; Halobacteria; Natrialbales; Natrialbaceae; Halostagnicola.
60422	Haloterrigena species BND6			146			311	1																										Archaea; Euryarchaeota; Stenosarchaea group; Halobacteria; Natrialbales; Natrialbaceae; Haloterrigena; unclassified Haloterrigena.
60423	Haloterrigena species DT87			146			311	454																										Archaea; Euryarchaeota; Stenosarchaea group; Halobacteria; Natrialbales; Natrialbaceae; Haloterrigena; unclassified Haloterrigena.
47826	Haloterrigena species KZCA68			146			311																											Archaea; Euryarchaeota; Stenosarchaea group; Halobacteria; Natrialbales; Natrialbaceae; Haloterrigena; unclassified Haloterrigena.
41814	Haloterrigena species YPL8			146			311	1																										Archaea; Euryarchaeota; Stenosarchaea group; Halobacteria; Natrialbales; Natrialbaceae; Haloterrigena; unclassified Haloterrigena.
60146	Haloterrigena species ZJ2			146			311	1																										Archaea; Euryarchaeota; Stenosarchaea group; Halobacteria; Natrialbales; Natrialbaceae; Haloterrigena; unclassified Haloterrigena.
23097	Haloterrigena daqingensis JX313			146			311	1																										Archaea; Euryarchaeota; Stenosarchaea group; Halobacteria; Natrialbales; Natrialbaceae; Haloterrigena.
17140	Haloterrigena jeotgali A29	yes		146x2			311x2	1																										Archaea; Euryarchaeota; Stenosarchaea group; Halobacteria; Natrialbales; Natrialbaceae; Haloterrigena.
47825	Haloterrigena longa ABH32			146			311	1																										Archaea; Euryarchaeota; Stenosarchaea group; Halobacteria; Natrialbales; Natrialbaceae; Haloterrigena.
44539	Haloterrigena salifodinae BOL5-1	yes		146			311																											Archaea; Euryarchaeota; Stenosarchaea group; Halobacteria; Natrialbales; Natrialbaceae; Haloterrigena.
57717	Halovarius species SQT-29-1			146			311																											Archaea; Euryarchaeota; Stenosarchaea group; Halobacteria; Natrialbales; Natrialbaceae; Halovarius; unclassified Halovarius.
57407	Halovarius luteus IBRC-M 10912			146			311x2																											Archaea; Euryarchaeota; Stenosarchaea group; Halobacteria; Natrialbales; Natrialbaceae; Halovarius.
60124	Halovivax species AGai3-5			146			311																											Archaea; Euryarchaeota; Stenosarchaea group; Halobacteria; Natrialbales; Natrialbaceae; Halovivax; unclassified Halovivax.
60424	Halovivax species CGA30			146			311																											Archaea; Euryarchaeota; Stenosarchaea group; Halobacteria; Natrialbales; Natrialbaceae; Halovivax; unclassified Halovivax.
60425	Halovivax species WLHSJ27			146			311																											Archaea; Euryarchaeota; Stenosarchaea group; Halobacteria; Natrialbales; Natrialbaceae; Halovivax; unclassified Halovivax.
60736	Halovivax cerinus IBRC-M 10256			146			311																											Archaea; Euryarchaeota; Stenosarchaea group; Halobacteria; Natrialbales; Natrialbaceae; Halovivax.
57759	Halovivax limisalsi IBRC-M 10022			146			311																											Archaea; Euryarchaeota; Stenosarchaea group; Halobacteria; Natrialbales; Natrialbaceae; Halovivax.
15220	Natrialba asiatica DSM 12278	yes		146			311	1																										Archaea; Euryarchaeota; Stenosarchaea group; Halobacteria; Natrialbales; Natrialbaceae; Natrialba.
5843	Natrialba magadii			146			311																											Archaea; Euryarchaeota; Stenosarchaea group; Halobacteria; Natrialbales; Natrialbaceae; Natrialba.
48521	Natrialbaceae archaeon KZCA101			146			311																											Archaea; Euryarchaeota; Stenosarchaea group; Halobacteria; Natrialbales; Natrialbaceae; Natribaculum; unclassified Natribaculum.
60450	Natribaculum species AD-4			146			311																											Archaea; Euryarchaeota; Stenosarchaea group; Halobacteria; Natrialbales; Natrialbaceae; Natribaculum; unclassified Natribaculum.
60191	Natribaculum species CGA3			146			311																											Archaea; Euryarchaeota; Stenosarchaea group; Halobacteria; Natrialbales; Natrialbaceae; Natribaculum; unclassified Natribaculum.
57510	Natribaculum breve TRM20010			146			311	1																										Archaea; Euryarchaeota; Stenosarchaea group; Halobacteria; Natrialbales; Natrialbaceae; Natribaculum.
57511	Natribaculum longum TRM20345			146			311																											Archaea; Euryarchaeota; Stenosarchaea group; Halobacteria; Natrialbales; Natrialbaceae; Natribaculum.
54742	Natrinema species DC36			146			311																											Archaea; Euryarchaeota; Stenosarchaea group; Halobacteria; Natrialbales; Natrialbaceae; Natrinema; unclassified Natrinema.
54743	Natrinema species SLN56			146			311																											Archaea; Euryarchaeota; Stenosarchaea group; Halobacteria; Natrialbales; Natrialbaceae; Natrinema; unclassified Natrinema.
54744	Natrinema species SYSU A 869			146			311																											Archaea; Euryarchaeota; Stenosarchaea group; Halobacteria; Natrialbales; Natrialbaceae; Natrinema; unclassified Natrinema.
42062	Natrinema species YPL30 YPL13			146			311																											Archaea; Euryarchaeota; Stenosarchaea group; Halobacteria; Natrialbales; Natrialbaceae; Natrinema; unclassified Natrinema.
34687	Natrinema pallidum BOL6-1	yes		146			311	1													368													Archaea; Euryarchaeota; Stenosarchaea group; Halobacteria; Natrialbales; Natrialbaceae; Natrinema.
9883	Natrinema pellirubrum			146			311	1																										Archaea; Euryarchaeota; Stenosarchaea group; Halobacteria; Natrialbales; Natrialbaceae; Natrinema.
34656	Natrinema versiforme BOL5-4	yes		146			311																											Archaea; Euryarchaeota; Stenosarchaea group; Halobacteria; Natrialbales; Natrialbaceae; Natrinema.
60451	Natronobiforma species CGA73			146			311								190	86																		Archaea; Euryarchaeota; Stenosarchaea group; Halobacteria; Natrialbales; Natrialbaceae; Natronobiforma; unclassified Natronobiforma.
59899	Natronococcus species CG52			146			311																											Archaea; Euryarchaeota; Stenosarchaea group; Halobacteria; Natrialbales; Natrialbaceae; Natronococcus; unclassified Natronococcus.
24446	Natrialbaceae archaeon JW/NM-HA 15			146		363	311																											Archaea; Euryarchaeota; Stenosarchaea group; Halobacteria; Natrialbales; Natrialbaceae; Natronolimnobius.
30877	Natronolimnobius species AArc-Mg			146			311																											Archaea; Euryarchaeota; Stenosarchaea group; Halobacteria; Natrialbales; Natrialbaceae; Natronolimnobius.
30879	Natronolimnobius species AArc1			146			311																											Archaea; Euryarchaeota; Stenosarchaea group; Halobacteria; Natrialbales; Natrialbaceae; Natronolimnobius.
38409	Natronorubrum aibiense 7-3			146		232363	311																											Archaea; Euryarchaeota; Stenosarchaea group; Halobacteria; Natrialbales; Natrialbaceae; Natronorubrum.
34472	Natronorubrum bangense JCM 10635	yes		146			311																											Archaea; Euryarchaeota; Stenosarchaea group; Halobacteria; Natrialbales; Natrialbaceae; Natronorubrum.
51468	Salinarchaeum species IM2453			607																														Archaea; Euryarchaeota; Stenosarchaea group; Halobacteria; Natrialbales; Natrialbaceae; Salinarchaeum; unclassified Salinarchaeum.
60256	Saliphagus species WLHS1			146			311																											Archaea; Euryarchaeota; Stenosarchaea group; Halobacteria; Natrialbales; Natrialbaceae; Saliphagus; unclassified Saliphagus.
60477	Saliphagus species WLHSJ1			146			311																											Archaea; Euryarchaeota; Stenosarchaea group; Halobacteria; Natrialbales; Natrialbaceae; Saliphagus; unclassified Saliphagus.
4529	Methanocella arvoryzae MRE50			146		620									190	86					368													Archaea; Euryarchaeota; Stenosarchaea group; Methanomicrobia; Methanocellales; Methanocellaceae; Methanocella.
8606	Methanocella conradii HZ254					358x2															368													Archaea; Euryarchaeota; Stenosarchaea group; Methanomicrobia; Methanocellales; Methanocellaceae; Methanocella.
5688	Methanocella paludicola SANAE					620															368x2													Archaea; Euryarchaeota; Stenosarchaea group; Methanomicrobia; Methanocellales; Methanocellaceae; Methanocella.
19241	Methanogenic archaeon mixed culture ISO4-G1																																	Archaea; Euryarchaeota; Stenosarchaea group; Methanomicrobia; Methanomicrobiales; environmental samples.
4702	Methanocorpusculum labreanum Z	yes																	301															Archaea; Euryarchaeota; Stenosarchaea group; Methanomicrobia; Methanomicrobiales; Methanocorpusculaceae; Methanocorpusculum.
18998	Methanoculleus bourgensis BA1					358													301								357							Archaea; Euryarchaeota; Stenosarchaea group; Methanomicrobia; Methanomicrobiales; Methanomicrobiaceae; Methanoculleus.
9139	Methanoculleus bourgensis MS2					358													301				532	83			357							Archaea; Euryarchaeota; Stenosarchaea group; Methanomicrobia; Methanomicrobiales; Methanomicrobiaceae; Methanoculleus.
51095	Methanoculleus chikugoensis MG62					358													301				532	83			357							Archaea; Euryarchaeota; Stenosarchaea group; Methanomicrobia; Methanomicrobiales; Methanomicrobiaceae; Methanoculleus.
4711	Methanoculleus marisnigri JR1					358													301				532	83			357							Archaea; Euryarchaeota; Stenosarchaea group; Methanomicrobia; Methanomicrobiales; Methanomicrobiaceae; Methanoculleus.
18218	Methanoculleus species MAB1					358			110										301								357	202	492					Archaea; Euryarchaeota; Stenosarchaea group; Methanomicrobia; Methanomicrobiales; Methanomicrobiaceae; Methanoculleus.
63000	Methanoculleus submarinus DSM 15122					358													301				532	83			357							Archaea; Euryarchaeota; Stenosarchaea group; Methanomicrobia; Methanomicrobiales; Methanomicrobiaceae; Methanoculleus.
48271	Methanofollis aquaemaris N2F9704																				368						357			247				Archaea; Euryarchaeota; Stenosarchaea group; Methanomicrobia; Methanomicrobiales; Methanomicrobiaceae; Methanofollis.
51096	Methanofollis formosanus ML15																				368						357			247				Archaea; Euryarchaeota; Stenosarchaea group; Methanomicrobia; Methanomicrobiales; Methanomicrobiaceae; Methanofollis.
63809	Methanogenium organophilum DSM 3596					636									190	86			301															Archaea; Euryarchaeota; Stenosarchaea group; Methanomicrobia; Methanomicrobiales; Methanomicrobiaceae; Methanogenium.
6335	Methanoplanus petrolearius					358						164							301															Archaea; Euryarchaeota; Stenosarchaea group; Methanomicrobia; Methanomicrobiales; Methanomicrobiaceae; Methanolacinia.
61116	Methanoplanus endosymbiosus DSM 3599					641									190			371												247				Archaea; Euryarchaeota; Stenosarchaea group; Methanomicrobia; Methanomicrobiales; Methanomicrobiaceae; Methanoplanus.
4827	Methanoregula boonei 6A8					358															368						357	202	492	247		221		Archaea; Euryarchaeota; Stenosarchaea group; Methanomicrobia; Methanomicrobiales; Methanoregulaceae; Methanoregula.
9868	Methanoregula formicicum SMSP					998																					403			247		221		Archaea; Euryarchaeota; Stenosarchaea group; Methanomicrobia; Methanomicrobiales; Methanoregulaceae; Methanoregula.
5278	Methanosphaerula palustris E1-9c					358												371									357	202	492	247		221		Archaea; Euryarchaeota; Stenosarchaea group; Methanomicrobia; Methanomicrobiales; Methanoregulaceae; Methanosphaerula.
51099	Methanospirillum species J.3.6.1-F.2.7.3	yes				620																	532				357			247		221		Archaea; Euryarchaeota; Stenosarchaea group; Methanomicrobia; Methanomicrobiales; Methanospirillaceae; Methanospirillum; unclassified Methanospirillum.
51098	Methanospirillum hungatei GP1					620						164			190	86		371									357			247		221		Archaea; Euryarchaeota; Stenosarchaea group; Methanomicrobia; Methanomicrobiales; Methanospirillaceae; Methanospirillum.
4278	Methanospirillum hungatei JF-1	yes				358						164						371				17x2					357			247		221		Archaea; Euryarchaeota; Stenosarchaea group; Methanomicrobia; Methanomicrobiales; Methanospirillaceae; Methanospirillum.
6927	Methanosaeta concilii GP-6																																	Archaea; Euryarchaeota; Stenosarchaea group; Methanomicrobia; Methanosarcinales; Methanosaetaceae; Methanosaeta.
7919	Methanosaeta harundinacea 6Ac																	371																Archaea; Euryarchaeota; Stenosarchaea group; Methanomicrobia; Methanosarcinales; Methanosaetaceae; Methanosaeta.
4546	Methanosaeta thermophila PT																																	Archaea; Euryarchaeota; Stenosarchaea group; Methanomicrobia; Methanosarcinales; Methanosaetaceae; Methanosaeta.
54549	Methanococcoides species LMO-1											164	39				136																	Archaea; Euryarchaeota; Stenosarchaea group; Methanomicrobia; Methanosarcinales; Methanosarcinaceae; Methanococcoides; unclassified Methanococcoides.
4298	Methanococcoides burtonii											164	39	234	190	86	136																	Archaea; Euryarchaeota; Stenosarchaea group; Methanomicrobia; Methanosarcinales; Methanosarcinaceae; Methanococcoides.
15337	Methanococcoides methylutens MM1														190	86	136																	Archaea; Euryarchaeota; Stenosarchaea group; Methanomicrobia; Methanosarcinales; Methanosarcinaceae; Methanococcoides.
6073	Methanohalobium evestigatum Z-7303					358																												Archaea; Euryarchaeota; Stenosarchaea group; Methanomicrobia; Methanosarcinales; Methanosarcinaceae; Methanohalobium.
21852	Methanohalophilus halophilus Z-7982														190	86	136										357							Archaea; Euryarchaeota; Stenosarchaea group; Methanomicrobia; Methanosarcinales; Methanosarcinaceae; Methanohalophilus.
969	Methanohalophilus mahii DSM 5219	yes																									357							Archaea; Euryarchaeota; Stenosarchaea group; Methanomicrobia; Methanosarcinales; Methanosarcinaceae; Methanohalophilus.
9582	Methanolobus psychrophilus R15														190	86	136					17x2	532				357							Archaea; Euryarchaeota; Stenosarchaea group; Methanomicrobia; Methanosarcinales; Methanosarcinaceae; Methanolobus.
41732	Methanolobus zinderi DSM 21339											164			190	86	136						532	83										Archaea; Euryarchaeota; Stenosarchaea group; Methanomicrobia; Methanosarcinales; Methanosarcinaceae; Methanolobus.
9887	Methanomethylovorans hollandica														190	86	136					17x2					403							Archaea; Euryarchaeota; Stenosarchaea group; Methanomicrobia; Methanosarcinales; Methanosarcinaceae; Methanomethylovorans.
7201	Methanosalsum zhilinae DSM 4017														190		136					17												Archaea; Euryarchaeota; Stenosarchaea group; Methanomicrobia; Methanosarcinales; Methanosarcinaceae; Methanosalsum.
3396	Methanosarcina acetivorans C2A											164			190x2	86	136	371				17	532	83										Archaea; Euryarchaeota; Stenosarchaea group; Methanomicrobia; Methanosarcinales; Methanosarcinaceae; Methanosarcina.
15342	Methanosarcina barkeri 227										285	164			190	86	136	371																Archaea; Euryarchaeota; Stenosarchaea group; Methanomicrobia; Methanosarcinales; Methanosarcinaceae; Methanosarcina.
15336	Methanosarcina barkeri 3																																	Archaea; Euryarchaeota; Stenosarchaea group; Methanomicrobia; Methanosarcinales; Methanosarcinaceae; Methanosarcina.
15747	Methanosarcina barkeri CM1											164			190	86	136	371																Archaea; Euryarchaeota; Stenosarchaea group; Methanomicrobia; Methanosarcinales; Methanosarcinaceae; Methanosarcina.
3294	Methanosarcina barkeri fusaro														190	86	136	371																Archaea; Euryarchaeota; Stenosarchaea group; Methanomicrobia; Methanosarcinales; Methanosarcinaceae; Methanosarcina.
15341	Methanosarcina barkeri MS										285	164			190	86	136	371				17												Archaea; Euryarchaeota; Stenosarchaea group; Methanomicrobia; Methanosarcinales; Methanosarcinaceae; Methanosarcina.
15340	Methanosarcina barkeri Wiesmoor														190	86	136	371																Archaea; Euryarchaeota; Stenosarchaea group; Methanomicrobia; Methanosarcinales; Methanosarcinaceae; Methanosarcina.
31457	Methanosarcina flavescens E03.2											164																						Archaea; Euryarchaeota; Stenosarchaea group; Methanomicrobia; Methanosarcinales; Methanosarcinaceae; Methanosarcina.
15335	Methanosarcina horonobensis HB-1											164			190	86	136						532											Archaea; Euryarchaeota; Stenosarchaea group; Methanomicrobia; Methanosarcinales; Methanosarcinaceae; Methanosarcina.
15334	Methanosarcina lacustris Z-7289														190	86	136	371				17x2		83										Archaea; Euryarchaeota; Stenosarchaea group; Methanomicrobia; Methanosarcinales; Methanosarcinaceae; Methanosarcina.
15333	Methanosarcina mazei C16											164x2	39	234	190	86	284	371				17	532	83				202	492					Archaea; Euryarchaeota; Stenosarchaea group; Methanomicrobia; Methanosarcinales; Methanosarcinaceae; Methanosarcina.
3485	Methanosarcina mazei Goe1											164x2	39	234	190	86	136	371				17	532	83				202	492					Archaea; Euryarchaeota; Stenosarchaea group; Methanomicrobia; Methanosarcinales; Methanosarcinaceae; Methanosarcina.
15332	Methanosarcina mazei LYC											164	39	234	190	86	136	371				17	532	83				202	492					Archaea; Euryarchaeota; Stenosarchaea group; Methanomicrobia; Methanosarcinales; Methanosarcinaceae; Methanosarcina.
15331	Methanosarcina mazei S-6											164	39	234	190	86	136	371				17	532	83				202	492					Archaea; Euryarchaeota; Stenosarchaea group; Methanomicrobia; Methanosarcinales; Methanosarcinaceae; Methanosarcina.
15330	Methanosarcina mazei SarPi											164	39	234	190	86	136	371					532x2	83										Archaea; Euryarchaeota; Stenosarchaea group; Methanomicrobia; Methanosarcinales; Methanosarcinaceae; Methanosarcina.
51097	Methanosarcina mazei TMA											164	39	234	190	86	284	371					532	83										Archaea; Euryarchaeota; Stenosarchaea group; Methanomicrobia; Methanosarcinales; Methanosarcinaceae; Methanosarcina.
10140	Methanosarcina mazei Tuc01											164x2	39		190	86	284	371				17	532	83				202	492					Archaea; Euryarchaeota; Stenosarchaea group; Methanomicrobia; Methanosarcinales; Methanosarcinaceae; Methanosarcina.
15329	Methanosarcina mazei WWM610											164	39	234	190	86	136	371				17	532	83				202	492					Archaea; Euryarchaeota; Stenosarchaea group; Methanomicrobia; Methanosarcinales; Methanosarcinaceae; Methanosarcina.
39349	Methanosarcina mazei zm-15											164x2	39	234	190	86	136	371				17	532	83				202	492					Archaea; Euryarchaeota; Stenosarchaea group; Methanomicrobia; Methanosarcinales; Methanosarcinaceae; Methanosarcina.
15328	Methanosarcina siciliae C2J											164	39		190	86	136	371				17		83				202	492					Archaea; Euryarchaeota; Stenosarchaea group; Methanomicrobia; Methanosarcinales; Methanosarcinaceae; Methanosarcina.
15327	Methanosarcina siciliae HI350														190	86	136	371				17												Archaea; Euryarchaeota; Stenosarchaea group; Methanomicrobia; Methanosarcinales; Methanosarcinaceae; Methanosarcina.
15326	Methanosarcina siciliae T4/M											164			190	86	136	371				17												Archaea; Euryarchaeota; Stenosarchaea group; Methanomicrobia; Methanosarcinales; Methanosarcinaceae; Methanosarcina.
15339	Methanosarcina species Kolksee											164						371																Archaea; Euryarchaeota; Stenosarchaea group; Methanomicrobia; Methanosarcinales; Methanosarcinaceae; Methanosarcina.
15325	Methanosarcina species MTP4											164x2	39	234									532	83										Archaea; Euryarchaeota; Stenosarchaea group; Methanomicrobia; Methanosarcinales; Methanosarcinaceae; Methanosarcina.
15324	Methanosarcina species WH1																																	Archaea; Euryarchaeota; Stenosarchaea group; Methanomicrobia; Methanosarcinales; Methanosarcinaceae; Methanosarcina.
15323	Methanosarcina species WWM596																	371				17												Archaea; Euryarchaeota; Stenosarchaea group; Methanomicrobia; Methanosarcinales; Methanosarcinaceae; Methanosarcina.
15322	Methanosarcina thermophila CHTI-55											164																						Archaea; Euryarchaeota; Stenosarchaea group; Methanomicrobia; Methanosarcinales; Methanosarcinaceae; Methanosarcina.
15321	Methanosarcina thermophila TM-1																																	Archaea; Euryarchaeota; Stenosarchaea group; Methanomicrobia; Methanosarcinales; Methanosarcinaceae; Methanosarcina.
15338	Methanosarcina vacuolata Z-761											164	39	234	190	86		371																Archaea; Euryarchaeota; Stenosarchaea group; Methanomicrobia; Methanosarcinales; Methanosarcinaceae; Methanosarcina.
10650	Methanomassiliicoccus species Mx1-Issoire					358																												Archaea; Euryarchaeota; Stenosarchaea group; Methanomicrobia; unclassified Methanomicrobia; Methanomassiliicoccus.
40725	Nanohaloarchaea archaeon M3_22																																	Archaea; Euryarchaeota; Stenosarchaea group; Nanohaloarchaeota; Nanohaloarchaea.
13389	Palaeococcus pacificus DY20341								110	75																								Archaea; Euryarchaeota; Thermococci; Thermococcales; Thermococcaceae; Palaeococcus.
2141	Pyrococcus abyssi				316				110	23																								Archaea; Euryarchaeota; Thermococci; Thermococcales; Thermococcaceae; Pyrococcus.
9103	Pyrococcus furiosus COM1				316																													Archaea; Euryarchaeota; Thermococci; Thermococcales; Thermococcaceae; Pyrococcus.
38648	Pyrococcus furiosus DSM 3638				316																													Archaea; Euryarchaeota; Thermococci; Thermococcales; Thermococcaceae; Pyrococcus.
2142	Pyrococcus furiosus Vc1				316																													Archaea; Euryarchaeota; Thermococci; Thermococcales; Thermococcaceae; Pyrococcus.
2144	Pyrococcus horikoshii OT3	yes			316	232																			393									Archaea; Euryarchaeota; Thermococci; Thermococcales; Thermococcaceae; Pyrococcus.
6973	Pyrococcus species NA2				316																													Archaea; Euryarchaeota; Thermococci; Thermococcales; Thermococcaceae; Pyrococcus.
18170	Pyrococcus species NCB100				316																													Archaea; Euryarchaeota; Thermococci; Thermococcales; Thermococcaceae; Pyrococcus.
8921	Pyrococcus species ST04				316																													Archaea; Euryarchaeota; Thermococci; Thermococcales; Thermococcaceae; Pyrococcus.
7155	Pyrococcus yayanosii CH1				316														301															Archaea; Euryarchaeota; Thermococci; Thermococcales; Thermococcaceae; Pyrococcus.
41360	Thermococcus species 2319x1				316	232																												Archaea; Euryarchaeota; Thermococci; Thermococcales; Thermococcaceae; Thermococcus; unclassified Thermococcus.
59960	Thermococcus species IOH2					232																												Archaea; Euryarchaeota; Thermococci; Thermococcales; Thermococcaceae; Thermococcus; unclassified Thermococcus.
44536	Thermococcus species IRI35c																																	Archaea; Euryarchaeota; Thermococci; Thermococcales; Thermococcaceae; Thermococcus; unclassified Thermococcus.
60315	Thermococcus aggregans TY																																	Archaea; Euryarchaeota; Thermococci; Thermococcales; Thermococcaceae; Thermococcus.
17412	Thermococcus barophilus CH5				316				110	75																								Archaea; Euryarchaeota; Thermococci; Thermococcales; Thermococcaceae; Thermococcus.
6504	Thermococcus barophilus MP				316				110	75																								Archaea; Euryarchaeota; Thermococci; Thermococcales; Thermococcaceae; Thermococcus.
25201	Thermococcus barossii SHCK-94					232			110																									Archaea; Euryarchaeota; Thermococci; Thermococcales; Thermococcaceae; Thermococcus.
25194	Thermococcus celer Vu 13					232			110	23																								Archaea; Euryarchaeota; Thermococci; Thermococcales; Thermococcaceae; Thermococcus.
25203	Thermococcus chitonophagus GC74				316																													Archaea; Euryarchaeota; Thermococci; Thermococcales; Thermococcaceae; Thermococcus.
18993	Thermococcus chitonophagus isolate 1				316																													Archaea; Euryarchaeota; Thermococci; Thermococcales; Thermococcaceae; Thermococcus.
14013	Thermococcus eurythermalis A501	yes																																Archaea; Euryarchaeota; Thermococci; Thermococcales; Thermococcaceae; Thermococcus.
5461	Thermococcus gammatolerans EJ3																																	Archaea; Euryarchaeota; Thermococci; Thermococcales; Thermococcaceae; Thermococcus.
25196	Thermococcus gorgonarius W-12					232			110	75	285																							Archaea; Euryarchaeota; Thermococci; Thermococcales; Thermococcaceae; Thermococcus.
4086	Thermococcus kodakaraensis KOD1	yes																																Archaea; Euryarchaeota; Thermococci; Thermococcales; Thermococcaceae; Thermococcus.
2540	Thermococcus litoralis	yes			316																													Archaea; Euryarchaeota; Thermococci; Thermococcales; Thermococcaceae; Thermococcus.
12496	Thermococcus nautili 30-1								110	23																								Archaea; Euryarchaeota; Thermococci; Thermococcales; Thermococcaceae; Thermococcus.
5181	Thermococcus onnurineus NA1																																	Archaea; Euryarchaeota; Thermococci; Thermococcales; Thermococcaceae; Thermococcus.
25204	Thermococcus pacificus P-4																																	Archaea; Euryarchaeota; Thermococci; Thermococcales; Thermococcaceae; Thermococcus.
18582	Thermococcus peptonophilus OG-1								915																									Archaea; Euryarchaeota; Thermococci; Thermococcales; Thermococcaceae; Thermococcus.
25186	Thermococcus radiotolerans EJ2																																	Archaea; Euryarchaeota; Thermococci; Thermococcales; Thermococcaceae; Thermococcus.
5465	Thermococcus sibiricus MM 739																																	Archaea; Euryarchaeota; Thermococci; Thermococcales; Thermococcaceae; Thermococcus.
25182	Thermococcus siculi RG-20																																	Archaea; Euryarchaeota; Thermococci; Thermococcales; Thermococcaceae; Thermococcus.
17910	Thermococcus species 2319x1				316																													Archaea; Euryarchaeota; Thermococci; Thermococcales; Thermococcaceae; Thermococcus.
7338	Thermococcus species 4557								110	75																								Archaea; Euryarchaeota; Thermococci; Thermococcales; Thermococcaceae; Thermococcus.
24774	Thermococcus species 5-4																																	Archaea; Euryarchaeota; Thermococci; Thermococcales; Thermococcaceae; Thermococcus.
61162	Thermococcus species 813A4																		301															Archaea; Euryarchaeota; Thermococci; Thermococcales; Thermococcaceae; Thermococcus.
7814	Thermococcus species AM4								110		285																							Archaea; Euryarchaeota; Thermococci; Thermococcales; Thermococcaceae; Thermococcus.
19800	Thermococcus species CDGS					232				75																								Archaea; Euryarchaeota; Thermococci; Thermococcales; Thermococcaceae; Thermococcus.
8981	Thermococcus species CL1																																	Archaea; Euryarchaeota; Thermococci; Thermococcales; Thermococcaceae; Thermococcus.
12046	Thermococcus species ES1				316				110	23																								Archaea; Euryarchaeota; Thermococci; Thermococcales; Thermococcaceae; Thermococcus.
26382	Thermococcus species EXT12c																																	Archaea; Euryarchaeota; Thermococci; Thermococcales; Thermococcaceae; Thermococcus.
35774	Thermococcus species IOH1								110	75																								Archaea; Euryarchaeota; Thermococci; Thermococcales; Thermococcaceae; Thermococcus.
25187	Thermococcus species P6																																	Archaea; Euryarchaeota; Thermococci; Thermococcales; Thermococcaceae; Thermococcus.
38971	Thermococcus species SY113								110x2	23,75																								Archaea; Euryarchaeota; Thermococci; Thermococcales; Thermococcaceae; Thermococcus.
34728	Thaumarchaeota archaeon NAS-02																																	Archaea; TACK group; Candidatus Geothermarchaeota; Conexivisphaera.
4944	Korarchaeum cryptofilum OPF8																																	Archaea; TACK group; Candidatus Korarchaeota; Candidatus Korarchaeum.
9429	Nitrosopumilus koreensis AR1					391														403														Archaea; TACK group; Nitrososphaerota; Nitrosopumilales; Nitrosopumilaceae; Candidatus Nitrosoarchaeum.
24448	Nitrosomarinus catalina SPOT01					391														403														Archaea; TACK group; Nitrososphaerota; Nitrosopumilales; Nitrosopumilaceae; Candidatus Nitrosomarinus.
41832	Nitrosarchaeum species AC2					391														403														Archaea; TACK group; Nitrososphaerota; Nitrosopumilales; Nitrosopumilaceae; Nitrosarchaeum; unclassified Nitrosarchaeum.
48543	Nitrosopumilus species K4					391														403														Archaea; TACK group; Nitrososphaerota; Nitrosopumilales; Nitrosopumilaceae; Nitrosopumilus; unclassified Nitrosopumilus.
41833	Nitrosopumilus cobalaminigenes HCA1					391														403														Archaea; TACK group; Nitrososphaerota; Nitrosopumilales; Nitrosopumilaceae; Nitrosopumilus.
4947	Nitrosopumilus maritimus SCM1					391														403														Archaea; TACK group; Nitrososphaerota; Nitrosopumilales; Nitrosopumilaceae; Nitrosopumilus.
31932	Nitrosopumilus oxyclinae HCE1	yes				391									190	86	284			403														Archaea; TACK group; Nitrososphaerota; Nitrosopumilales; Nitrosopumilaceae; Nitrosopumilus.
9434	Nitrosopumilus species AR2					391														403														Archaea; TACK group; Nitrososphaerota; Nitrosopumilales; Nitrosopumilaceae; Nitrosopumilus.
14826	Nitrosopumilus species D3C					391														403														Archaea; TACK group; Nitrososphaerota; Nitrosopumilales; Nitrosopumilaceae; Nitrosopumilus.
15151	Nitrosopumilus species NF5					391														403														Archaea; TACK group; Nitrososphaerota; Nitrosopumilales; Nitrosopumilaceae; Nitrosopumilus.
36425	Nitrosopumilus species SW					391														403														Archaea; TACK group; Nitrososphaerota; Nitrosopumilales; Nitrosopumilaceae; Nitrosopumilus.
16881	Nitrosopumilus strain NA	yes				391														403														Archaea; TACK group; Nitrososphaerota; Nitrosopumilales; Nitrosopumilaceae; Nitrosopumilus.
31941	Nitrosopumilus ureiphilus PS0	yes				391														403														Archaea; TACK group; Nitrososphaerota; Nitrosopumilales; Nitrosopumilaceae; Nitrosopumilus.
61773	Nitrosopumilus zosterae NM25					391														403														Archaea; TACK group; Nitrososphaerota; Nitrosopumilales; Nitrosopumilaceae; Nitrosopumilus.
27370	Nitrosocaldus cavascurensis SCU2																			403														Archaea; TACK group; Nitrososphaerota; Nitrososphaeria; Candidatus Nitrosocaldales; Candidatus Nitrosocaldaceae; Candidatus Nitrosocaldus.
27403	Nitrosocaldus islandicus								742	23										403														Archaea; TACK group; Nitrososphaerota; Nitrososphaeria; Candidatus Nitrosocaldales; Candidatus Nitrosocaldaceae; Candidatus Nitrosocaldus.
34443	Nitrosocosmicus franklandus isolate NFRAN1					367													301												383			Archaea; TACK group; Nitrososphaerota; Nitrososphaeria; Nitrososphaerales; Nitrososphaeraceae; Candidatus Nitrosocosmicus.
21117	Nitrosocosmicus hydrocola G61					367													301x2												383			Archaea; TACK group; Nitrososphaerota; Nitrososphaeria; Nitrososphaerales; Nitrososphaeraceae; Candidatus Nitrosocosmicus.
17066	Thaumarchaeota archaeon MY3	yes				367													301x2												383			Archaea; TACK group; Nitrososphaerota; Nitrososphaeria; Nitrososphaerales; Nitrososphaeraceae; Candidatus Nitrosocosmicus.
13391	Nitrososphaera evergladensis SR1					367													301		368		532	83							383		298	Archaea; TACK group; Nitrososphaerota; Nitrososphaeria; Nitrososphaerales; Nitrososphaeraceae; Nitrososphaera.
9580	Nitrososphaera gargensis Ga9.2					358						164							301		368										383		298	Archaea; TACK group; Nitrososphaerota; Nitrososphaeria; Nitrososphaerales; Nitrososphaeraceae; Nitrososphaera.
12996	Nitrososphaera viennensis EN76					367													301		368										383		298	Archaea; TACK group; Nitrososphaerota; Nitrososphaeria; Nitrososphaerales; Nitrososphaeraceae; Nitrososphaera.
61774	Nitrososphaera viennensis PLX03					367													301		368										383		298	Archaea; TACK group; Nitrososphaerota; Nitrososphaeria; Nitrososphaerales; Nitrososphaeraceae; Nitrososphaera.
61775	Nitrososphaera viennensis PLX03a					367													301		368										383		298	Archaea; TACK group; Nitrososphaerota; Nitrososphaeria; Nitrososphaerales; Nitrososphaeraceae; Nitrososphaera.
14580	Nitrosopelagicus brevis V2					391														403														Archaea; TACK group; Nitrososphaerota; Nitrososphaerota incertae sedis; Candidatus Nitrosopelagicus.
26658	Nitrosotalea species CS					358																									383			Archaea; TACK group; Nitrososphaerota; Nitrososphaerota incertae sedis; Candidatus Nitrosotalea.
15393	Nitrosotenuis cloacae strain SAT1					391														403								202	492					Archaea; TACK group; Nitrososphaerota; Nitrososphaerota incertae sedis; Candidatus Nitrosotenuis.
26647	Nitrosotenuis species AQ6f AQ6F					391														403														Archaea; TACK group; Nitrososphaerota; Nitrososphaerota incertae sedis; Candidatus Nitrosotenuis.
41834	Nitrosotenuis species DW1					391									190	86				403														Archaea; TACK group; Nitrososphaerota; Nitrososphaerota incertae sedis; Candidatus Nitrosotenuis.
